# Supplementary material for: Widely targeted metabolome and transcriptome landscapes of Allium fistulosum–A. cepa chromosome addition lines revealed a flavonoid hot spot on chromosome 5A
Source: Sci Rep. 2019 Mar 5;9:3541. doi: 10.1038/s41598-019-39856-1 (PMC6400954; doi:10.1038/s41598-019-39856-1)
Supplement: Supplementary file 2 — Supplementary Tables 1–9 [file 41598_2019_39856_MOESM2_ESM.xlsx]

## Sheet:  S1
Widely targeted metabolome and transcriptome landscapes of Allium fistulosum–A. cepa chromosome addition lines revealed a flavonoid hot spot on chromosome 5A
Mostafa Abdelrahman, Sho Hirata, Yuji Sawada, Shusei Sato, Hideki Hirakawa, Yoko Mine, Keisuke Tanaka, Masayoshi Shigyo
Supplementary Table S1. Annotation and selected reaction monitoring conditions for detected metabolites.
Serial No	Standard compound	KEGG ID	KEGG Name	Polarity	Precourcer ion (m/z)	Product ion (m/z)	Cone voltage (V)	Collision energy (eV)	Retention time (min)
4	1-Amino-1-cyclopentanecarboxylic acid	C03969	1-Aminocyclopentanecarboxylate; 1-Aminocyclopentanecarboxylic acid	Positive	130.05	83.91	20	15	0.3
5	2,3-Pyridinedicarboxylic acid	C03722	"Pyridine-2,3-dicarboxylate; Quinolinic acid; Quinolinate; 2,3-Pyridinedicarboxylic acid"	Positive	168.03	77.88	20	25	0.32
6	4-Hydroxy-3-methoxycinnamaldehyde	C02666	Coniferyl aldehyde; Coniferaldehyde; 4-Hydroxy-3-methoxycinnamaldehyde; Ferulaldehyde	Positive	179.08	146.97	30	15	1.52
7	4-Hydroxyphenylpyruvic acid	C01179	3-(4-Hydroxyphenyl)pyruvate; 4-Hydroxyphenylpyruvate; p-Hydroxyphenylpyruvic acid	Positive	181.04	162.98	50	10	0.57
10	Citric acid,Anhydrous	C00158	"Citrate; Citric acid; 2-Hydroxy-1,2,3-propanetricarboxylic acid; 2-Hydroxytricarballylic acid"	Negative	190.99	110.94	20	10	0.4
13	N-6-(delta-2-Isopentenyl)adenosinehemihydrate	C16427	Isopentenyl adenosine	Positive	336.22	204.01	50	20	1.4
14	(-)-Norepinephrine	C00547	"L-Noradrenaline; Noradrenaline; Norepinephrine; Arterenol; 4-[(1R)-2-Amino-1-hydroxyethyl]-1,2-benzenediol"	Positive	170.08	152	10	10	0.19
15	(-)Shikimic acid	C00493	"Shikimate; Shikimic acid; 3,4,5-Trihydroxy-1-cyclohexenecarboxylic acid"	Negative	173	92.89	30	15	0.24
16	(+-)-3-Methyl-2-oxovaleric acid sodium salt	C03465	3-Methyl-2-oxopentanoate; 2-Oxo-3-methylvalerate	Negative	128.98	84.9	30	10	1.21
20	(R)-(-)-Phenylephrine hydrochloride	C07441	Phenylephrine	Positive	168.08	149.99	20	10	0.58
22	1,1-Dimethylbiguanide hydrochloride	C07151	Metformin	Positive	130.07	59.88	30	10	0.2
25	1-Aminocyclopropane-1-carboxylic acid	C00179	1-Aminocyclopropane-1-carboxylate; 1-Aminocyclopropane-1-carboxylic acid	Positive	101.98	55.86	20	10	0.18
32	4-Hydroxyphenylacetic acid	C00642	4-Hydroxyphenylacetate; 4-Hydroxyphenylacetic acid	Negative	151.01	106.99	20	10	1.29
34	Serotonin hydrochloride	C00780	3-(2-Aminoethyl)-1H-indol-5-ol; Serotonin; 5-Hydroxytryptamine; Enteramine	Positive	177.1	159.95	20	10	1.05
35	5-Methylcytosine hydrochloride	C02376	5-Methylcytosine	Positive	126.02	108.77	30	20	0.24
37	6-(gamma,gamma-Dimethylallylamino)purine	C04083	"N6-(delta2-Isopentenyl)-adenine; N6-(3-Methylbut-2-enyl)adenine; 6-(gamma,gamma-Dimethylallylamino)purine; N6-Dimethylallyladenine"	Positive	204.15	135.93	20	15	1.33
39	Adenine	C00147	Adenine; 6-Aminopurine	Positive	136.04	118.92	60	25	0.29
40	Adenosine	C00212	Adenosine	Positive	268.12	135.98	30	15	1.03
41	Allantoic acid	C00499	Allantoate; Allantoic acid	Positive	177.05	60.95	20	10	0.18
42	Anthranilic acid	C00108	Anthranilate; Anthranilic acid; o-Aminobenzoic acid; Vitamin L1; 2-Aminobenzoate	Positive	138.03	119.86	20	10	1.4
45	Caffeine,Anhydrous	C07481	"Caffeine; 1,3,7-Trimethylxanthine"	Positive	195.1	137.99	40	20	1.26
46	cis-Aconitic Acid	C00417	cis-Aconitate; cis-Aconitic acid	Negative	172.96	84.89	20	10	0.63
49	Glycine			Positive	76	28.715	20	10	0.14
51	L-Histidine	C00135	L-Histidine; (S)-alpha-Amino-1H-imidazole-4-propionic acid	Positive	156.15	110.04	20	20	0.16
53	L-Methionine	C00073	L-Methionine; Methionine; L-2-Amino-4methylthiobutyric acid	Positive	150.03	103.93	20	10	0.3
54	L-(-)-Phenylalanine	C00079	L-Phenylalanine; (S)-alpha-Amino-beta-phenylpropionic acid	Positive	166.08	119.91	20	10	1.07
55	L-Tryptophane	C00078	L-Tryptophan; Tryptophan; (S)-alpha-Amino-beta-(3-indolyl)-propionic acid	Positive	205.11	187.89	20	10	1.18
56	L-Tyrosine	C00082	L-Tyrosine; (S)-3-(p-Hydroxyphenyl)alanine; (S)-2-Amino-3-(p-hydroxyphenyl)propionic acid; Tyrosine	Positive	182.08	164.95	20	10	0.61
60	Sucrose	C00089	Sucrose; Cane sugar; Saccharose; 1-alpha-D-Glucopyranosyl-2-beta-D-fructofuranoside	Negative	341.11	88.87	40	25	0.21
61	Uracil	C00106	Uracil	Negative	110.91	41.87	30	10	0.3
62	4-Methyl-2-oxovaleric acid	C00233	4-Methyl-2-oxopentanoate; 2-Oxoisocaproate	Negative	128.98	84.81	30	10	1.28
66	L-Kynurenine	C00328	L-Kynurenine; 3-Anthraniloyl-L-alanine	Positive	209.1	191.92	20	10	1.06
69	3-(2-Aminoethyl)indole Hydrochloride	C00398	Tryptamine; 3-(2-Aminoethyl)indole	Positive	161.09	143.98	20	10	1.24
73	D(+)-Galacturonic acid monohydrate	C00333	D-Galacturonate; D-Galacturonic acid	Negative	193	58.87	30	20	0.17
80	2-Hydroxypyridine	C02502	2-Hydroxypyridine; 2-Pyridone; 2-Pyridinol	Positive	95.96	77.89	30	15	0.68
93	Mesaconic acid	C01732	Mesaconate; 2-Methylfumarate; Mesaconic acid; Methylfumaric acid	Negative	128.94	84.86	20	10	0.95
95	Methylmalonic acid	C02170	Methylmalonate; Methylmalonic acid	Negative	116.95	72.85	20	10	0.55
99	Pyridoxamine dihydrochloride	C00534	Pyridoxamine; PM	Positive	169.08	152	20	15	0.17
106	3-Methyladenine	C00913	3-Methyladenine	Positive	150.07	123.02	60	20	0.36
107	4-Aminobenzoic acid	C00568	4-Aminobenzoate; ABEE; 4-Aminobenzoic acid; p-Aminobenzoate	Positive	138.03	93.94	40	15	1.11
110	Adenosine-5'-monophosphate sodium salt	C00020	AMP; Adenosine 5'-monophosphate; Adenylic acid; Adenylate; 5'-AMP; 5'-Adenylic acid; 5'-Adenosine monophosphate; Adenosine 5'-phosphate	Positive	348.09	135.98	30	25	0.36
111	Adenosine-5'-phosphosulfate sodium salt	C00224	Adenylyl sulfate; Adenosine 5'-phosphosulfate; APS; 5'-Adenylyl sulfate	Negative	426.05	345.99	40	15	0.26
114	Agmatine sulfate salt	C00179	Agmatine; (4-Aminobutyl) guanidine	Positive	131.1	71.94	30	15	0.15
119	D-Glucosamine-6-phosphate sodium salt	C00352	D-Glucosamine 6-phosphate; D-Glucosamine phosphate	Positive	260.09	126.01	20	15	0.16
125	Harmaline hydrochloride dihydrate	C06536	Harmaline	Positive	215.14	173.96	20	25	1.41
127	L-Carnosine	C00386	Carnosine; Nalpha-(beta-alanyl)-L-histidine	Positive	227.13	109.92	30	25	0.16
128	Leupeptin hemisulfate salt	C01591	Leupeptin	Positive	427.36	85.93	50	35	1.41
130	Nicotinamide hypoxanthine dinucleotide sodium salt	C00857	Deamino-NAD+; Deamido-NAD+; Deamido-NAD	Positive	665.15	96.94	30	45	0.89
132	Pterine	C00715	Pterin; 2-Amino-4-oxopteridine; 2-Amino-4-hydroxypteridine	Positive	164.05	146.95	40	15	0.71
138	1-Methylhistamine dihydrochloride	C05127	N-Methylhistamine; 1-Methylhistamine; 1-Methyl-4-(2-aminoethyl)imidazole; Ntau-Methylhistamine	Positive	126.06	108.94	20	15	0.15
139	2-Aminoethylphosphonic acid	C03557	(2-Aminoethyl)phosphonate; 2-Aminoethylphosphonate; Ciliatine	Positive	125.97	108.88	30	15	0.17
140	2'-Deoxyadenosine monohydrate	C00559	Deoxyadenosine; 2'-Deoxyadenosine	Positive	252.12	135.94	20	15	1.03
142	2'-Deoxyadenosine-5'-monophosphate	C00360	dAMP; 2'-Deoxyadenosine 5'-phosphate; 2'-Deoxyadenosine 5'-monophosphate; Deoxyadenylic acid; Deoxyadenosine monophosphate	Positive	332.08	135.95	20	15	0.6
144	2'-Deoxycytidine	C00881	Deoxycytidine; 2'-Deoxycytidine	Positive	228.11	111.9	10	10	0.44
146	2'-Deoxyguanosine monohydrate	C00330	Deoxyguanosine; 2'-Deoxyguanosine	Positive	268.12	151.94	10	10	1.05
147	2'-Deoxyinosine	C05512	Deoxyinosine	Negative	251.07	134.97	40	25	1.05
148	2'-Deoxyinosine-5'-monophosphate sodium salt	C06196	2'-Deoxyinosine 5'-phosphate; dIMP	Positive	333.1	136.95	20	15	0.69
150	2-Deoxyribose-5-phosphate sodium salt	C00673	2-Deoxy-D-ribose 5-phosphate	Negative	213.01	96.77	30	15	0.18
151	2'-Deoxyuridine-5'-monophosphate disodium salt	C00365	dUMP; Deoxyuridylic acid; Deoxyuridine monophosphate; Deoxyuridine 5'-phosphate; 2'-Deoxyuridine 5'-phosphate	Negative	307.03	194.92	40	15	0.38
154	Sodium 2-mercaptoethanesulfonate	C03576	2-Mercaptoethanesulfonate; CoM; Coenzyme M; HS-CoM	Negative	140.91	79.76	20	10	0.5
155	3,4-Dihydroxy-L-phenylalanine	C00355	"3,4-Dihydroxy-L-phenylalanine; L-Dopa; 3-Hydroxy-L-tyrosine; L-beta-(3,4-Dihydroxyphenyl)alanine; Levodopa; Dihydroxy-L-phenylalanine"	Positive	198.08	151.98	20	15	0.39
156	Sinapic acid	C00482	"Sinapate; Sinapic acid; 3,5-Dimethoxy-4-hydroxycinnamic acid"	Positive	225.1	207.01	20	10	1.44
157	3-Amino-1,2,4-triazole	C11261	"3-Amino-1,2,4-triazole; Amitrole; Aminotriazole; 2-Amino-1,3,4-triazole"	Positive	84.96	42.83	30	15	0.18
159	3'-Dephosphocoenzyme A	C00882	Dephospho-CoA	Positive	688.22	261.03	40	25	1.08
160	3-Hydroxy-DL-kynurenine	C02794	3-Hydroxykynurenine; 3-Hydroxy-DL-kynurenine	Positive	225.1	208.02	20	10	0.53
163	Acetylcholine chloride	C01996	Acetylcholine; O-Acetylcholine	Positive	146.09	86.89	20	15	0.23
165	Adenosine-3',5'-cyclicmonophosphate	C00575	"3',5'-Cyclic AMP; Cyclic adenylic acid; Cyclic AMP; Adenosine 3',5'-phosphate; Adenosine 3',5'-cyclic phosphate; cAMP"	Positive	330.08	135.93	50	25	1.04
166	Adenosine-5'-diphospho-glucose disodium salt	C00498	ADP-glucose; Adenosine diphosphoglucose	Negative	588.13	346.07	50	15	0.24
168	Adonitol	C00474	Ribitol; Adonitol	Negative	151.01	88.76	30	10	0.17
169	Allantoin	C01551	Allantoin; 5-Ureidohydantoin; Glyoxyldiureide	Positive	159.04	116	20	10	0.18
170	Amantadine hydrochloride	C06818	Amantadine	Positive	152.13	135.05	10	15	1.29
173	Argininosuccinic acid disodium salt	C03406	N-(L-Arginino)succinate; 2-(Nomega-L-Arginino)succinate; L-Argininosuccinate; L-Argininosuccinic acid; L-Arginosuccinic acid	Positive	290.11	113.96	30	15	0.27
174	Benzamidine hydrochloride hydrate	C01784	Benzamidine	Positive	121.02	103.92	20	15	0.77
175	Benzocaine solution	C07527	Benzocaine; Ethyl aminobenzoate	Positive	166.09	137.91	30	15	1.62
176	Betaine aldehyde chloride	C00576	Betaine aldehyde	Positive	102.02	59	60	15	0.16
177	Caffeic acid	C01197	"Caffeate; Caffeic acid; 3,4-Dihydroxy-trans-cinnamate; trans-Caffeate"	Positive	181.06	162.98	20	10	1.32
184	Creatine,anhydrous	C00300	Creatine; alpha-Methylguanidino acetic acid; Methylglycocyamine	Positive	132.04	89.88	30	15	0.19
185	Creatinine,anhydrous	C00791	Creatinine; 1-Methylglycocyamidine	Positive	114.01	43.8	30	15	0.18
187	Cystathionine	C00542	Cystathionine	Positive	223.1	133.91	20	15	0.16
188	Cytidine,cell culture tested	C00475	Cytidine	Positive	244.1	111.86	20	10	0.32
189	Cytidine-3',5'-cyclicmonophosphate	C00941	"3',5'-Cyclic CMP; Cytidine 3',5'-cyclic monophosphate"	Positive	306.06	111.9	30	20	0.66
194	D-(-)-Arabinose	C00216	D-Arabinose	Negative	149	88.73	20	10	0.18
196	D-(-)-Penicillamine	C07418	Penicillamine	Positive	149.08	70.94	20	10	0.51
206	D-Erythrose-4-phosphate sodium salt	C00279	D-Erythrose 4-phosphate	Negative	198.95	96.88	30	10	0.17
210	Diethanolamine	C06772	Diethanolamine	Positive	106.03	87.93	20	10	0.16
212	DL-2,3-Diaminopropionic acid monohydrochloride	C06393	"2,3-Diaminopropanoate; 2,3-Diaminopropionate; 2,3-Diaminopropionic acid; 2,3-Diaminopropanoic acid"	Positive	104.99	87.9	20	10	0.15
217	DL-Isocitric acid trisodium salt	C00311	"Isocitrate; Isocitric acid; 1-Hydroxytricarballylic acid; 1-Hydroxypropane-1,2,3-tricarboxylic acid"	Negative	190.98	172.93	30	10	0.24
218	DL-threo-beta-Methylaspartic acid	C03618	L-threo-3-Methylaspartate	Positive	148.03	73.87	20	15	0.18
220	DL-beta-Hydroxybutyric acid	C01089	(R)-3-Hydroxybutanoate; (R)-3-Hydroxybutanoic acid; (R)-3-Hydroxybutyric acid	Positive	104.99	78.9	50	15	1.82
223	D-Ribose-5-phosphate disodium salt hydrate	C00117	D-Ribose 5-phosphate; Ribose 5-phosphate	Negative	228.99	96.86	30	10	0.17
229	Riboflavin-5'-monophosphate sodium salt hydrate	C00061	FMN; Riboflavin-5-phosphate; Flavin mononucleotide	Positive	457.18	438.91	40	15	1.24
231	Fumaric acid	C00122	Fumarate; Fumaric acid; trans-Butenedioic acid	Negative	114.91	70.96	20	10	0.42
232	Fusaric acid	C10146	Fusaric acid	Positive	180.11	133.98	30	15	1.37
233	Gibberellin A4	C11864	Gibberellin A4	Negative	331.15	257.03	50	20	1.73
235	Glutathione (oxidized form)	C00127	Glutathione disulfide; GSSG; Oxiglutatione; Oxidized glutathione	Positive	613.2	230.94	40	35	0.94
237	Gly-Gly	C02037	Glycylglycine	Positive	133.03	75.87	20	10	0.16
240	Guanine	C00242	Guanine; 2-Amino-6-hydroxypurine	Positive	152.03	134.9	40	20	0.3
241	Guanosine	C00387	Guanosine	Negative	282.08	149.96	50	20	1.04
242	Guanosine-3',5'-cyclic monophosphate	C00942	"3',5'-Cyclic GMP; Guanosine 3',5'-cyclic monophosphate; Guanosine 3',5'-cyclic phosphate; Cyclic GMP; cGMP"	Negative	344.05	150	50	20	1.04
243	Guanosine-5'-diphosphate-D-mannose sodium salt	C00096	GDP-mannose; GDP-D-mannose	Positive	606.15	151.97	20	35	0.25
244	Guanosine-5'-diphosphoglucose sodium salt	C00394	GDP-glucose; GDP-D-glucose; GDP-alpha-D-glucose	Positive	606.14	152.01	20	30	0.29
245	Guanosine-5'-diphospho-beta-L-fucose	C00325	GDP-L-fucose; GDP-beta-L-fucose	Negative	588.11	78.81	50	55	0.41
251	Hypotaurine	C00519	Hypotaurine; 2-Aminoethanesulfinic acid	Positive	109.96	91.85	20	10	0.17
252	Hypoxanthine	C00262	Hypoxanthine; Purine-6-ol	Positive	137.03	118.94	40	20	0.42
254	Indole-3-acetaldehyde sodium bisulfite	C00637	Indole-3-acetaldehyde; 2-(Indol-3-yl)acetaldehyde; Indoleacetaldehyde	Negative	240.05	157.94	20	10	1.23
255	3-Indoleacetic acid	C00954	Indole-3-acetate; Indole-3-acetic acid; (Indol-3-yl)acetate; Indoleacetate; Indoleacetic acid	Positive	176.07	129.94	20	15	1.53
256	Inosine	C00294	Inosine	Positive	269.12	136.94	20	10	1.04
258	Inosine-5'-monophosphate	C00130	IMP; Inosinic acid; Inosine monophosphate; Inosine 5'-monophosphate; Inosine 5'-phosphate; 5'-Inosinate; 5'-Inosinic acid; 5'-Inosine monophosphate; 5'-IMP	Negative	347.04	78.8	40	25	0.4
261	Isoguvacine hydrochloride	C13694	Isoguvacine	Positive	128.04	29.87	20	15	0.18
267	L-Asparagine			Positive	133	87	20	20	0.16
268	L-Aspartic acid			Positive	134	74	20	20	0.16
270	L-Cystine	C00491	L-Cystine; L-Dicysteine; L-alpha-Diamino-beta-dithiolactic acid	Positive	241.05	73.91	20	25	0.16
271	Leucylleucyltyrosine	C11331	Leu-leu-tyr; LLY	Positive	408.31	85.96	30	35	1.37
272	L-Glutamic acid			Positive	148.13	83.96	20	20	0.18
273	L-Glutamine			Positive	147	130	20	20	0.17
274	L-Glutathione (reduced form)	C00051	Glutathione; 5-L-Glutamyl-L-cysteinylglycine; N-(N-gamma-L-Glutamyl-L-cysteinyl)glycine; gamma-L-Glutamyl-L-cysteinyl-glycine; GSH; Reduced glutathione	Positive	307.16	83.89	20	25	0.96
275	L-Histidinol dihydrochloride	C00860	L-Histidinol	Positive	142.07	80.92	20	20	0.15
276	L-Homocarnosine	C00884	Homocarnosine; L-Homocarnosine; gamma-Aminobutyryl histidine; N-(4-Amino-1-oxobutyryl)histidine	Positive	241.15	155.99	20	10	0.16
277	L-Homocystine	C01817	"Homocystine; 4,4'-Dithiobis(2-aminobutyric acid)"	Positive	269.09	135.9	20	10	0.22
282	L-Methionine sulfone			Positive	182.05	55.89	20	15	0.18
285	L-Ornithine monohydrochloride	C00077	"L-Ornithine; (S)-2,5-Diaminovaleric acid; (S)-2,5-Diaminopentanoic acid; (S)-2,5-Diaminopentanoate"	Positive	133.07	69.92	20	15	0.15
286	L-Proline	C00148	L-Proline; 2-Pyrrolidinecarboxylic acid	Positive	116.01	69.93	20	15	0.19
287	L-Pyroglutamic acid	C01879	5-Oxoproline; Pyroglutamic acid; 5-Pyrrolidone-2-carboxylic acid; Pyroglutamate; 5-Oxo-L-proline; L-Pyroglutamic acid; L-5-Pyrrolidone-2-carboxylic acid	Positive	130.02	83.85	20	15	0.4
288	L-Serine	C00065	L-Serine; L-2-Amino-3-hydroxypropionic acid; L-3-Hydroxy-alanine; Serine	Positive	105.98	59.86	20	10	0.16
295	Maltotriose	C01835	Maltotriose; Amylotriose	Negative	503.26	160.98	30	15	0.21
296	Mecamylamine hydrochloride	C07511	Mecamylamine; Versamine	Positive	168.18	80.91	10	20	1.36
299	1-Methylguanidine hydrochloride	C02294	Methylguanidine	Positive	74	56.89	30	10	0.18
304	N-Acetyl-L-cysteine	C06809	Acetylcysteine	Positive	164.03	122.01	50	10	1.13
306	3-ureidopropionic acid	C02642	3-Ureidopropionate; 3-Ureidopropanoate; beta-Ureidopropionic acid; N-Carbamoyl-beta-alanine	Positive	133.03	89.91	20	10	0.26
307	N-Formyl-L-methionine	C03145	N-Formyl-L-methionine	Positive	178.07	103.93	10	10	1.16
309	Nicotinic acid mono nucleotide	C01185	Nicotinate D-ribonucleotide; beta-Nicotinate D-ribonucleotide; Nicotinate ribonucleotide; Nicotinic acid ribonucleotide	Positive	336.06	123.92	20	15	0.22
314	2-Hydroxycinnamic acid, predominantly trans	C01772	trans-2-Hydroxycinnamate; trans-2-Hydroxycinnamic acid; 2-Hydroxycinnamate; 2-Coumaric acid; o-Coumaric acid; 2-Coumarate	Positive	165.05	122.94	20	10	1.5
316	o-Phospho-L-serine	C01005	O-Phospho-L-serine; L-O-Phosphoserine; 3-Phosphoserine; Dexfosfoserine	Positive	186.02	87.85	20	10	0.17
317	Orotic acid ,Anhydrous	C00295	Orotate; Orotic acid; Uracil-6-carboxylic acid	Positive	157.02	67.86	20	25	0.25
322	Piperacillin sodium salt	C14034	Piperacillin; Piperacillin anhydrous	Positive	518.2	142.97	20	25	1.58
325	4-Nitrophenol	C00870	4-Nitrophenol; p-Nitrophenol; PNP; Niphen; 4-Hydroxynitrobenzene	Negative	137.94	107.93	40	15	1.56
328	3,4-Dihydroxybenzoic acid	C00230	"3,4-Dihydroxybenzoate; 3,4-Dihydroxybenzoic acid; Protocatechuate; Protocatechuic acid"	Negative	152.94	108.95	30	15	1.14
331	Pyridine-2-aldoxime methochloride	C07400	Pralidoxime	Positive	137.04	92.85	30	25	0.23
332	Pyridoxine	C00314	Pyridoxine; Pyridoxol	Positive	170.08	151.95	30	15	0.52
333	Quisqualic acid	C08296	Quisqualic acid	Positive	190.05	56.9	20	15	0.18
336	S-Adenosyl-L-homocysteine	C00021	S-Adenosyl-L-homocysteine; S-Adenosylhomocysteine	Positive	385.15	135.95	30	25	1.02
338	S-Carboxymethyl-L-cysteine	C03727	S-Carboxymethyl-L-cysteine; L-Carbocisteine	Positive	180.03	162.87	20	10	0.2
339	Sebacic acid	C08277	Sebacic acid; Decanedioic acid	Negative	201.09	139.19	30	15	1.57
342	Spermine	C00750	"Spermine; N,N'-Bis(3-aminopropyl)-1,4-butanediamine"	Positive	203.02	84.82	40	20	1.36
344	Succinic acid	C00042	Succinate; Succinic acid; Butanedionic acid; Ethylenesuccinic acid	Negative	116.94	72.89	20	10	0.49
350	Thiamine hydrochloride	C00378	Thiamine; Thiamin; Vitamin B1; Aneurin; Antiberiberi factor	Positive	265.14	121.93	20	15	0.19
351	Thiamine monophosphate chloride dihydrate	C01081	Thiamin monophosphate; Thiamine monophosphate; Thiamin phosphate; Thiamine phosphate; TMP	Positive	345.1	121.97	30	15	0.18
354	Thioglycolic acid solution	C02086	Thioglycolate; Mercaptoacetic acid; Mercaptoethanoic acid; Thioglycolic acid	Positive	93.01	76.87	60	15	1.81
355	Thymidine	C00214	Thymidine; Deoxythymidine	Positive	243.12	126.93	20	10	1.08
356	Thymidine-3',5'-cyclic monophosphate			Negative	303.03	124.96	40	20	1.07
358	Thymidine-5'-monophosphate	C00364	dTMP; Thymidine 5'-phosphate; Deoxythymidine 5'-phosphate; Thymidylic acid; 5'-Thymidylic acid; Thymidine monophosphate; Deoxythymidylic acid; Thymidylate	Positive	323.1	80.96	20	15	0.77
361	Thymine	C00178	Thymine; 5-Methyluracil	Positive	127	109.9	40	15	0.74
363	trans-Zeatin-riboside	C16431	trans-Zeatin riboside	Positive	352.19	135.94	30	35	1.19
364	Tyramine	C00483	Tyramine; 2-(p-Hydroxyphenyl)ethylamine	Positive	138.06	120.92	20	10	0.67
365	Uridine	C00299	Uridine	Positive	245.09	112.93	10	10	0.65
372	Uridine-5'-monophosphate	C00105	UMP; Uridylic acid; Uridine monophosphate; Uridine 5'-monophosphate; 5'Uridylic acid	Negative	323.01	78.82	40	25	0.26
373	Xanthine	C00385	Xanthine	Negative	150.98	107.9	40	15	0.54
374	Xanthosine-5_x001B_$B!l_x001B_(J-monophosphate disodium salt	C00655	Xanthosine 5'-phosphate; Xanthylic acid; XMP; (9-D-Ribosylxanthine)-5'-phosphate	Positive	365.08	96.88	20	25	0.47
379	alpha-Lactose monohydrate	C00243	Lactose; 1-beta-D-Galactopyranosyl-4-alpha-D-glucopyranose; Milk sugar; alpha-Lactose; Anhydrous lactose	Positive	343.13	162.99	20	10	0.17
383	3-Guanidinopropionic acid	C03065	3-Guanidinopropanoate	Positive	132.04	71.94	20	15	0.2
386	beta-Nicotinamide adenine dinucleotide hydrate	C00003	NAD+; NAD; Nicotinamide adenine dinucleotide; DPN; Diphosphopyridine nucleotide; Nadide	Positive	664.15	136.05	30	45	0.85
387	beta-Nicotinamide mononucleotide	C00455	Nicotinamide D-ribonucleotide; NMN; Nicotinamide mononucleotide; Nicotinamide ribonucleotide; Nicotinamide nucleotide; beta-Nicotinamide D-ribonucleotide; beta-Nicotinamide ribonucleotide; beta-Nicotinamide mononucleotide	Positive	335.08	122.91	20	15	0.23
388	Sodium phenylpyruvate	C00166	Phenylpyruvate; Phenylpyruvic acid; alpha-Ketohydrocinnamic acid; keto-Phenylpyruvate; 3-Phenyl-2-oxopropanoate	Negative	162.97	90.91	20	10	1.37
389	gamma-Amino-n-butyric acid	C00334	4-Aminobutanoate; 4-Aminobutanoic acid; 4-Aminobutyrate; 4-Aminobutyric acid; gamma-Aminobutyric acid	Positive	103.99	86.79	20	10	0.18
391	delta-Aminolevulinic acid hydrochloride	C00430	5-Aminolevulinate; 5-Amino-4-oxopentanoate; 5-Amino-4-oxovaleric acid	Positive	132.03	113.92	20	10	0.18
392	6-Aminohexanoic acid	C02378	6-Aminohexanoate; 6-Aminohexanoic acid; Epsilcapramine; 6-Aminocaproic acid	Positive	132.07	68.94	30	15	0.38
394	Catechol	C00090	"Catechol; 1,2-Benzenediol; o-Benzenediol; 1,2-Dihydroxybenzene; Brenzcatechin; Pyrocatechol"	Negative	108.96	80.85	40	15	1.2
398	Eriodictyol	C05631	Eriodictyol	Positive	289.09	152.95	40	25	1.58
400	Genistein	C06563	"Genistein; 5,7,4'-Trihydroxyisoflavone"	Positive	271.12	90.91	50	35	1.66
407	Naringenin	C00509	"Naringenin; 4',5,7-Trihydroxyflavanone"	Positive	273.09	152.94	40	25	1.65
408	Pelargonin chloride	C08725	"Pelargonin; Pelargonidin 3,5-di-beta-D-glucoside"	Positive	595.18	270.98	40	35	1.17
413	apigenin-7-O-glucoside	C04608	"Apigenin 7-O-beta-D-glucoside; 7-O-beta-D-Glucosyl-5,7,4'-trihydroxyflavone; Apigenin 7-O-glucoside; Apigetrin; 7-(beta-D-Glucopyranosyloxy)-5-hydroxy-2-(4-hydroxyphenyl)-4H-1-benzopyran-4-one; Cosmetin; Cosmosiin"	Negative	431.12	268.08	60	35	1.45
414	Rhoifolin	C12627	Apigenin 7-O-neohesperidoside; Rhoifolin; Rhoifoloside	Positive	579.2	270.91	30	25	1.43
415	Baicalin	C10025	Baicalin; Baicalein 7-O-glucuronide	Positive	447.13	270.99	30	25	1.5
416	Keracyanin Chloride	C08620	Cyanidin 3-O-rutinoside; Cyanidin 3-O-rhamnosylglucoside	Positive	595.18	286.94	40	35	1.24
419	isorhamnetin-3-O-glucoside			Positive	479.15	317.04	20	15	1.45
421	Robinin	C10178	Robinin	Positive	741.26	287	30	35	1.34
422	kaempferol-3-O-glucoside	C12249	Astragalin; Kaempferol 3-O-glucoside; Kaempferol 3-O-beta-D-glucoside	Positive	449.13	287.01	20	10	1.44
425	Homoorietin	C01821	Isoorientin	Positive	449.13	299.11	30	25	1.34
428	naringenin-7-O-glucoside	C09099	Naringenin 7-O-beta-D-glucoside; Prunin	Positive	435.16	273.04	20	15	1.46
429	Callistephin Chloride	C12137	Pelargonidin 3-O-glucoside; Pelargonidin 3-glucoside; Pelargonidin 3-O-beta-D-glucoside	Positive	433.14	270.94	40	25	1.26
430	Puerarin	C10524	Puerarin	Positive	417.14	296.99	40	25	1.28
431	Peltatoside			Negative	595.17	300.08	60	35	1.36
432	Hyperoside	C10073	Hyperin; Quercetin 3-galactoside	Positive	465.14	302.94	20	15	1.4
434	Quercetin-3-O-glucose-6''-acetate			Positive	507.11	302.9	20	15	1.46
441	Capsaicin	C06866	Capsaicin	Positive	306.22	137.01	20	20	1.87
442	Dihydrocapsaicin			Positive	308.23	136.95	20	25	1.94
443	nordihydrocapsaicin			Positive	294.23	136.92	20	15	1.86
451	4-Coumaric acid	C00811	4-Coumarate; p-Coumaric acid; trans-4-Hydroxycinnamate; trans-p-Hydroxycinnamate; 4-Hydroxycinnamic acid; 4-Hydroxycinnamate	Negative	162.97	118.94	30	15	1.41
452	rosmarinic acid	C10489	No such data.	Negative	359.05	161.01	40	15	1.49
458	Procyanidin B2			Positive	579.15	126.98	40	35	1.29
459	Procyanidin B1			Positive	579.25	126.94	30	35	1.2
461	Kaempferol-7-O-alpha-L-rhamnoside			Positive	433.14	286.96	30	20	1.55
466	3,4-dihydroxyphenylacetic acid	C01161	"3,4-Dihydroxyphenylacetate; 3,4-Dihydroxyphenylacetic acid; 3,4-Dihydroxyphenyl acetate; 3,4-Dihydroxyphenyl acetic acid; Homoprotocatechuate"	Negative	166.99	122.96	20	10	1.19
469	3-cyanopyridine			Positive	104.98	77.95	50	20	1.18
472	beta-nicotinamide adenine DL-nucleotide ,reduced dipotassium salt	C00004	NADH; DPNH	Negative	664.28	78.75	60	60	1.03
473	urocanic acid	C00785	Urocanate; Urocanic acid	Positive	139.01	120.86	20	15	0.36
474	N-acetylneuraminic acid,Type IV-S,Synthetic	C00270	"N-Acetylneuraminate; N-Acetylneuraminic acid; 5-Acetamido-3,5-dideoxy-D-glycero-D-galacto-2-nonulosonic acid; Neu5Ac"	Positive	310.12	274.03	20	10	0.18
476	N-acetyl-D-mannosamine	C00645	N-Acetyl-D-mannosamine; 2-Acetamido-2-deoxy-D-mannose	Positive	222.1	126	20	10	0.18
477	O-acetyl-L-serine hydrochloride	C00979	O-Acetyl-L-serine; O3-Acetyl-L-serine	Positive	148.03	87.87	20	10	0.19
480	2'-deoxyguanosine 5'-monophosphate sodium salt hydrate	C00362	dGMP; 2'-Deoxyguanosine 5'-monophosphate; 2'-Deoxyguanosine 5'-phosphate; Deoxyguanylic acid; Deoxyguanosine monophosphate	Positive	348.08	152	20	15	0.7
483	dihydrofolic acid	C00415	"Dihydrofolate; Dihydrofolic acid; 7,8-Dihydrofolate; 7,8-Dihydrofolic acid; 7,8-Dihydropteroylglutamate"	Positive	443.19	295.62	20	15	1.21
485	4-methylumbelliferyl acetate	C03837	4-Methylumbelliferyl acetate	Positive	219.07	176.92	30	15	1.67
491	pyridoxal-5'-phosphate hydrate	C00018	Pyridoxal phosphate; Pyridoxal 5-phosphate; Pyridoxal 5'-phosphate; PLP	Positive	248.03	149.95	30	15	0.37
492	pyridoxal hydrochrolide	C00250	Pyridoxal	Positive	168.05	149.94	20	10	0.36
499	N-acetyl putrescine hydrochloride	C02714	N-Acetylputrescine	Positive	131.07	71.91	20	15	0.22
502	L-saccharopine	C00449	"N6-(L-1,3-Dicarboxypropyl)-L-lysine; Saccharopine; L-Saccharopine; N-[(S)-5-Amino-5-carboxypentyl]-L-glutamic acid"	Positive	277.15	83.92	30	25	0.17
503	cysteamine	C01678	Cysteamine; 2-Aminoethanethiol; beta-Aminoethanethiol; beta-Mercaptoethylamine; Mercaptamine; Thioethanolamine	Positive	76.96	44.86	20	10	0.15
534	D-(+)-Arabitol	C01904	D-Arabitol; D-Arabinitol; D-Arabinol; D-Lyxitol	Positive	153.05	98.9	10	10	0.18
542	D-Glucoheptose			Negative	209.03	88.91	20	15	0.17
544	Dulcitol	C01697	Galactitol; Dulcitol; Dulcose	Negative	181.02	101.02	30	15	0.17
559	Homogentisic acid	C00544	"Homogentisate; Homogentisic acid; 2,5-Dihydroxyphenylacetic acid; 2,5-Dihydroxyphenylacetate"	Negative	166.97	122.94	30	10	1.09
573	3-Hydroxyanthranilic acid	C00632	3-Hydroxyanthranilate; 3-Hydroxyanthranilic acid	Positive	154.03	135.92	20	10	1.11
574	(+-)-Jasmonic acid	C08491	"(-)-Jasmonic acid; Jasmonic acid; {(1R,2R)-3-Oxo-2-[(Z)pent-2-enyl]cyclopent-2-enyl}acetic acid; Jasmonate"	Negative	209.09	58.94	30	15	1.66
584	Abscisic acid	C06082	Abscisate; Abscisic acid; (+)-Abscisic acid	Positive	265.15	247.07	10	10	1.57
589	DL-Glyceraldehyde 3-phosphate solution	C00118	D-Glyceraldehyde 3-phosphate; (2R)-2-Hydroxy-3-(phosphonooxy)-propanal; Glyceraldehyde 3-phosphate	Positive	171.04	98.91	20	10	0.17
603	UDP-beta-L-rhamnose	C02199	UDP-L-rhamnose	Negative	549.05	78.85	50	50	0.2
604	UDP-xylose	C00190	UDP-D-xylose; UDP-xylose; UDP-alpha-D-xylose	Negative	535.04	323.05	40	20	0.21
617	L-beta-homovaline-HCl	C02486	(3R)-beta-Leucine; (3R)-3-Amino-4-methylpentanoic acid; (3R)-3-Amino-4-methylvaleric acid	Positive	132.07	71.94	20	10	0.54
629	D-(-)-Quinic acid	C00296	Quinate; Quinic acid; Kinic acid; Chinic acid; L-Quinic acid; L-Quinate; (-)-Quinic acid	Negative	191.01	84.86	50	20	0.19
630	Dihydro-L-orotic Acid	C00337	"(S)-Dihydroorotate; (S)-4,5-Dihydroorotate; L-Dihydroorotate; L-Dihydroorotic acid; Dihydro-L-orotic acid"	Negative	156.95	112.97	30	10	0.23
633	(+)-2'-Deoxyuridine	C00526	Deoxyuridine; 2-Deoxyuridine; 2'-Deoxyuridine	Positive	229.09	112.91	10	15	1.01
636	Chlorogenic acid Hemihydrate	C00852	Chlorogenate; Chlorogenic acid; Caffeoyl quinic acid; trans-5-O-Caffeoyl-D-quinate	Positive	355.1	162.91	20	15	1.24
639	6-Hydroxynicotinic Acid	C01020	6-Hydroxynicotinate; 6-Hydroxynicotinic acid	Positive	140	121.87	40	15	0.9
640	O-Succinyl-L-homoserine	C01118	O-Succinyl-L-homoserine	Positive	220.09	101.86	20	15	0.35
644	Gibberelin A3	C01699	Gibberellin A3; Gibberellic acid; Gibberellin	Negative	345.12	143.06	60	30	1.42
646	cis,cis-Muconic acid	C02480	"cis,cis-Muconate; cis,cis-Hexadienedioate; cis,cis-2,4-Hexadienedioic acid"	Negative	140.95	96.92	20	10	1.23
647	Pimelic acid	C02656	6-Carboxyhexanoate; Pimelate; Pimelic acid; Heptanedioic acid	Negative	158.99	96.88	30	15	1.29
652	4-Methyl-5-thiazoleethanol	C04294	5-(2-Hydroxyethyl)-4-methylthiazole; 4-Methyl-5-(2'-hydroxyethyl)-thiazole; 4-Methyl-5-(2-hydroxyethyl)-thiazole	Positive	144.01	112.9	40	25	1.04
655	Syringic Acid	C10833	Syringic acid	Positive	199.06	139.99	20	15	1.33
659	O-Acetyl-L-homoserine hydrochloride	C01077	O-Acetyl-L-homoserine	Positive	162.05	101.83	20	10	0.23
662	5-Aminoimidazole-4-carboxamide-1-beta-D-ribofuranosyl 5'-monophosphate	C04677	1-(5'-Phosphoribosyl)-5-amino-4-imidazolecarboxamide; 5'-Phosphoribosyl-5-amino-4-imidazolecarboxamide; 5'-Phospho-ribosyl-5-amino-4-imidazole carboxamide; AICAR; 5-Aminoimidazole-4-carboxamide ribotide; 5-Phosphoribosyl-4-carbamoyl-5-aminoimidazole; 5-Am	Positive	339.07	109.9	30	30	0.29
664	D-Ala-D-ala	C00993	D-Alanyl-D-alanine; D-Ala-D-Ala	Positive	161.06	43.84	20	10	0.19
666	Carbamoyl-DL-aspartic acid	C00438	N-Carbamoyl-L-aspartate	Positive	177.04	133.91	20	10	0.23
668	Sodium Cholate Hydrate	C00695	"3alpha,7alpha,12alpha-Trihydroxy-5beta-cholanate; Cholate; 3alpha,7alpha,12alpha-Trihydroxy-5beta-cholanic acid; Cholic acid"	Negative	407.29	343.29	60	35	1.79
669	Cytidine-3'-monophosphate	C05822	3'-CMP; Cytidine 3'-phosphate	Positive	324.05	111.93	20	10	0.34
675	5'-Deoxy-5'-Methylthioadenosine	C00170	5'-Methylthioadenosine; Methylthioadenosine; S-Methyl-5'-thioadenosine; 5-Methylthioadenosine; 5'-Deoxy-5'-(methylthio)adenosine; Thiomethyladenosine; MTA	Positive	298.11	135.95	30	15	1.16
677	DL-Dihydrozeatin	C02029	Dihydrozeatin; 2-Methyl-4-(1H-purin-6-ylamino)butan-1-ol; N6-(4-Hydroxyisopentanyl)adenine	Positive	222.15	135.93	50	25	1.12
681	sn-Glycero-3-phosphocholine 1:1 cadmium chloride adduct	C00670	sn-glycero-3-Phosphocholine; Glycerophosphocholine	Positive	258.11	103.94	30	15	0.17
682	2-Isopropylmalic acid	C02504	(2S)-2-Isopropylmalate; 2-Isopropylmalate; 2-Isopropylmalic acid; 3-Carboxy-3-hydroxy-4-methylpentanoate; 3-Carboxy-3-hydroxy-isocaproate; 3-Carboxy-3-hydroxyisocaproate; 2-Hydroxy-2-isopropylbutanedioate; 3-Hydroxy-4-methyl-3-carboxypentanoate	Negative	175	114.98	30	15	1.23
683	S-Lactoylglutathione	C03451	(R)-S-Lactoylglutathione; S-D-Lactoylglutathione	Positive	380.11	75.91	30	35	1.02
686	3-Methyl-2-oxobutyric acid sodium salt	C00141	3-Methyl-2-oxobutanoic acid; 3-Methyl-2-oxobutyric acid; 3-Methyl-2-oxobutanoate; 2-Oxo-3-methylbutanoate; 2-Oxoisovalerate; 2-Oxoisopentanoate; alpha-Ketovaline; 2-Ketovaline; 2-Keto-3-methylbutyric acid	Negative	114.95	70.98	20	10	0.77
693	Scoulerin	C02106	"(S)-Scoulerine; (13aS)-5,8,13,13a-tetrahydro-3,10-dimethoxy-6H-dibenzo[a,g]quinolizine-2,9-diol"	Positive	328.17	177.96	10	25	1.37
695	L-allo-threonine	C05519	L-Allothreonine; L-allo-Threonine	Positive	120.01	55.89	20	15	0.17
696	(+-)-Taxifolin	C01617	Taxifolin; Dihydroquercetin; (+)-Dihydroquercetin; (+)-Taxifolin; trans-Dihydroquercetin	Negative	303.03	285.01	40	10	1.45
698	Lignoceric Acid	C08320	Tetracosanoic acid; Lignoceric acid	Positive	369.21	104.91	40	15	1.82
699	dUDP	C01346	dUDP; 2'-Deoxyuridine 5'-diphosphate	Positive	388.19	105.04	20	25	1.82
701	Methyl Jasmonate	C11512	Methyl jasmonate; (-)-Methyl jasmonate	Positive	225.08	207.02	40	15	1.77
735	Vanillin	C00755	4-Hydroxy-3-methoxy-benzaldehyde; Vanillin; Vanillaldehyde; 4-Hydroxy-3-methoxybenzaldehyde	Positive	153.03	92.92	20	15	1.42
741	4-Hydroxypyridine			Positive	95.96	40.85	20	20	0.25
748	gamma-Glu-Cys	C00669	gamma-L-Glutamyl-L-cysteine; L-gamma-Glutamylcysteine; 5-L-Glutamyl-L-cysteine; gamma-Glutamylcysteine	Positive	250.13	83.94	20	15	0.52
750	D-erythro-Dihydrosphingosine	C00836	"Sphinganine; Dihydrosphingosine; 2-Amino-1,3-dihydroxyoctadecane"	Positive	302.38	284.23	30	15	1.9
751	Zeatin-9-glucoside			Positive	382.19	135.94	50	35	1.1
752	Syringaldehyde			Positive	183.05	122.94	20	15	1.44
754	Citraconic Acid	C02226	2-Methylmaleate; Citraconate; Citraconic acid; Methylmaleic acid	Negative	128.95	84.86	20	10	0.74
755	5-Aminovaleric acid	C00431	5-Aminopentanoate; 5-Aminopentanoic acid; 5-Aminovaleric acid	Positive	118.05	100.8	20	10	0.22
760	3,4-Dimethoxycinnamic acid			Positive	209.13	190.99	20	10	1.55
761	3,5-Dimethoxycinnamic acid (predominantly trans)			Positive	209.08	191	20	10	1.68
763	m-Hydroxycinnamic acid	C12621	trans-3-Hydroxycinnamate; 3-Coumaric acid	Negative	162.97	118.97	30	15	1.46
764	3-Hydroxypyridine			Positive	95.96	67.94	60	15	0.24
766	4-Methoxycinnamic acid			Positive	179.05	160.93	20	10	1.63
775	D-Pinitol	C03844	D-Pinitol; 1D-3-O-Methyl-chiro-inositol; 5D-5-O-Methyl-chiro-inositol	Positive	195.1	108.82	20	10	0.18
780	Hesperetin	C01709	"Hesperetin; 3',5,7-Trihydroxy-4'-methoxyflavanone"	Positive	303.15	152.92	40	30	1.68
781	Itaconic acid	C00490	Itaconate; Itaconic acid; Methylenesuccinic acid	Negative	128.92	84.83	20	10	1.07
787	N-Acetylglycine			Positive	117.98	75.89	20	10	0.26
791	trans-3,5-Dimethoxy-4-hydroxycinnamaldehyde	C05610	Sinapoyl aldehyde; Sinapaldehyde	Positive	209.08	54.82	30	15	1.51
792	D-Sorbitol-6-phosphate barium salt	C01096	Sorbitol 6-phosphate; D-Sorbitol 6-phosphate; D-Glucitol 6-phosphate	Negative	261.02	96.84	40	20	0.17
794	Suberic acid	C08278	"Suberic acid; Cork acid; 1,8-Octanedioic acid; Octanedioic acid; 1,6-Hexanedicarboxylic acid"	Negative	173.02	110.98	30	15	1.4
797	L-Threonic acid hemicalcium salt	C01620	Threonate; L-Threonate	Negative	134.93	74.89	30	15	0.18
799	2,2',2''-Nitrilotriethanol	C06771	Triethanolamine; Trolamine	Positive	150.09	69.93	20	20	0.17
813	Phosphocholine,1-Lauroyl-2-Hydroxy-sn-Glycero-3-	C04230	1-Acyl-sn-glycero-3-phosphocholine; 1-Acyl-sn-glycerol-3-phosphocholine; alpha-Acylglycerophosphocholine; 2-Lysolecithin; 2-Lysophosphatidylcholine; 1-Acylglycerophosphocholine	Positive	440.29	183.93	40	25	1.76
814	Phosphocholine,1-Decanoyl-2-Hydroxy-sn-Glycero-3-	C04230	1-Acyl-sn-glycero-3-phosphocholine; 1-Acyl-sn-glycerol-3-phosphocholine; alpha-Acylglycerophosphocholine; 2-Lysolecithin; 2-Lysophosphatidylcholine; 1-Acylglycerophosphocholine	Positive	412.26	183.92	40	25	1.64
820	D-Glucosyl-beta1-1'-D-erythoro-Sphingosine	C03108	D-Glucosylsphingosine	Positive	462.37	282.17	20	25	1.78
838	Malvin chloride	C08718	Malvin	Positive	655.21	330.99	40	35	1.19
843	4-deoxyphloridzin			Negative	419.15	257.09	40	10	1.49
844	2',6'-Dihydroxy-4-Methoxychalcone-4'-O-Neohesperidoside			Positive	595.2	152.91	20	45	1.55
846	Flavanomarein			Positive	451.14	288.99	20	15	1.31
849	Hesperidin	C09755	Hesperidin; Hesperetin 7-O-rutinoside; Ciratin	Negative	609.2	301.06	50	25	1.45
853	luteolin-3',7-di-O-glucoside			Positive	611.16	286.93	50	45	1.36
854	luteolin-4'-O-glucoside			Positive	449.13	286.87	40	25	1.45
859	Neoeriocitrin	C09805	Neoeriocitrin; Eriodictyol 7-O-neohesperidoside	Negative	595.17	150.92	60	40	1.4
860	Neohesperidin	C09806	Neohesperidin; Hesperetin 7-O-neohesperidoside	Positive	611.19	303.1	20	25	1.46
861	Neohesperidin dihydrochalcone			Negative	611.21	303	60	35	1.51
864	Phloridzin	C01604	Phlorizin; Phlorhizin; Phloridzin	Negative	435.14	273.04	60	15	1.48
865	Poncirin	C09830	Poncirin; Isosakuranetin 7-O-neohesperidoside	Negative	593.2	285.08	60	35	1.55
867	Saponarin	C08064	Saponarin; Isovitexin-7-O-beta-D-glucopyranoside	Positive	595.16	283	40	35	1.33
868	Sissotrin	C05376	Biochanin A-beta-D-glucoside; Biochanin A 7-O-beta-D-glucoside	Positive	447.13	151.95	30	55	1.58
869	Spiraeoside			Positive	465.12	302.98	30	25	1.46
873	Solasodine	C10822	Solasodine	Positive	414.38	157.03	60	45	1.68
874	Vitexin	C01460	Vitexin; Apigenin 8-C-glucoside	Positive	433.13	312.92	40	25	1.39
890	Methyl Dihydrojasmonate			Positive	227.09	191.07	60	25	0.56
900	N-acetyl-DL-serine			Positive	148.03	105.92	20	10	0.24
906	cysteinylglycine	C01419	Cys-Gly; L-Cysteinylglycine	Positive	178.08	75.88	10	10	0.17
907	DL-homocysteine	C00155	L-Homocysteine; L-2-Amino-4-mercaptobutyric acid	Positive	136.01	89.9	30	10	0.22
909	S-(5'-Adenosyl)-L-methionine chloride	C00019	S-Adenosyl-L-methionine; S-Adenosylmethionine; AdoMet; SAM	Positive	399.15	250.06	30	15	0.18
915	Kaempferol-3-Galactoside-6"-Rhamnoside-3"-Rhamnoside			Positive	741.25	287.06	20	25	1.4
921	Kaempferol-3-Rhamnoside-4"-Rhamnoside,-7-Rhamnoside			Positive	725.26	432.89	20	15	1.39
922	Kaempferol-3-O-alpha-L-arabinoside			Negative	417.08	283.98	50	25	1.46
924	Kaempferol-3-Glucuronide			Positive	463.1	287.04	20	15	1.44
928	Myricetin-3-Galactoside			Positive	481.11	318.97	20	25	1.36
930	Myricetin-3-Xyloside			Negative	449.08	316.05	50	25	1.39
931	7-O-Methylquercetin-3-Galactoside-6''-Rhamnoside-3'''-Rhamnoside			Negative	769.27	314.09	60	45	1.48
933	Quercetin-3-Glucuronide			Positive	479.1	302.98	30	15	1.41
943	alpha-Methyl-DL-histidine dihydrochloride			Positive	170.08	123.95	30	15	0.16
945	3-Hydroxy-3-methylglutarate	C03761	3-Hydroxy-3-methylglutarate; 3-Hydorxy-3-methylglutaric acid; beta-Hydroxy-beta-methylglutaric acid; Dicrotalic acid; 3-Hydroxy-3-methylpentanedioic acid; Meglutol	Negative	160.98	98.94	30	10	0.68
946	3-Indoxylsulfate potassium salt			Negative	211.96	79.83	30	20	1.28
952	2,5-dihydroxy benzoic acid	C00628	"2,5-Dihydroxybenzoate; Gentisic acid; Hydroquinonecarboxylic acid; Gentisate"	Negative	152.94	108.94	30	15	1.27
953	Hippuric Acid	C01586	Hippurate; Hippuric acid; N-Benzoylglycine; Benzoylaminoacetic acid	Positive	180.05	104.89	20	10	1.3
959	Salicylic Acid	C00805	Salicylate; o-Hydroxybenzoic acid; Salicylic acid	Negative	136.96	92.93	30	15	1.54
961	Trimethylamine N-oxide dihydrate	C01104	Trimethylamine N-oxide; (CH3)3NO	Positive	75.98	58.85	30	10	0.18
967	3-Methyl-L-histidine	C01152	N(pi)-Methyl-L-histidine; 1-Methylhistidine; N-pros-Methyl-L-histidine	Positive	170.09	95.91	30	25	0.16
968	5-Hydroxyindole-3-acetate (5-HIAA)	C05635	5-Hydroxyindoleacetate	Negative	190	145.94	30	10	1.28
971	DL-5-Hydroxylysine hydrochloride			Positive	163.09	128.03	20	10	0.15
973	DL-p-Hydroxyphenyllactic acid	C03672	3-(4-Hydroxyphenyl)lactate; 4-Hydroxyphenyllactate; p-Hydroxyphenyllactate; 2-Hydroxy-3-(4-hydroxyphenyl)propanoate	Negative	180.99	163.02	30	10	1.2
980	O-Phosphorylethanolamine	C00346	Ethanolamine phosphate; O-Phosphorylethanolamine; Phosphoethanolamine; O-Phosphoethanolamine	Positive	142	43.86	20	10	0.17
983	2-Hydroxyisocaproic acid	C03264	D-2-Hydroxyisocaproate	Negative	130.96	84.94	30	15	1.35
987	DL-3-Phenyllactic acid	C05607	Phenyllactate; (R)-Phenyllactate	Negative	164.97	146.94	30	10	1.42
988	Homovanillic acid	C05582	Homovanillate; Homovanillic acid; 3-Methoxy-4-hydroxyphenylacetate	Negative	180.99	136.96	30	10	1.33
989	DL-4-Hydroxy-3-methoxymandelic acid	C05584	3-Methoxy-4-hydroxymandelate; Vanillylmandelic acid	Negative	197	136.95	30	25	0.98
991	S-Sulfocysteine	C05824	S-Sulfo-L-cysteine	Negative	199.92	135.91	30	10	0.17
993	5,6-Dihydrouracil	C00429	"5,6-Dihydrouracil; Dihydro-2,4(1H,3H)-pyrimidinedione; Dihydrouracile; Dihydrouracil; 5,6-Dihydro-2,4-dihydroxypyrimidine; Hydrouracil; 2,4-Dioxotetrahydropyrimidine"	Positive	114.99	72.91	30	10	0.28
995	2-Hydroxyphenylacetic acid	C05852	2-Hydroxyphenylacetate	Negative	150.97	106.96	20	15	1.39
997	N-Acetyl-DL-aspartic acid	C01042	N-Acetyl-L-aspartate	Positive	176.05	133.92	20	10	0.31
998	O-Acety-L-carnitine hydrochloride	C02571	O-Acetylcarnitine; O-Acetyl-L-carnitine	Positive	204.13	84.86	30	25	0.31
1000	Glycyl-L-proline			Positive	173.08	115.91	20	15	0.26
1002	N-Tigloylglycine			Positive	158.05	82.9	20	10	1.19
1004	(-)-Riboflavin	C00255	"Riboflavin; Lactoflavin; 7,8-Dimethyl-10-ribitylisoalloxazine; Vitamin B2"	Positive	377.14	242.95	40	25	1.3
1010	Oxypurinol	C07599	Alloxanthine; Oxipurinol; Oxypurinol	Positive	153.02	135.99	30	15	0.69
1011	trans-Aconitic acid	C02341	trans-Aconitate; trans-Aconitic acid	Positive	175.05	138.91	10	10	0.63
1012	3-hydroxy-3-methylbutanoic acid			Positive	119.01	90.87	60	25	1.84
1014	N-Isovaleroylglycine			Positive	160.11	75.87	20	10	1.2
1016	Choline chloride	C00114	Choline; Bilineurine	Positive	105	76.89	60	15	1.82
1020	Kynurenic acid	C01717	4-Hydroxy-2-quinolinecarboxylic acid; Kynurenic acid; Kynurenate	Negative	187.93	143.81	20	15	1.22
1023	Acetaminophen	C06804	Acetaminophen	Positive	152.08	109.93	30	15	1.15
1024	O-Phosphocholine	C00588	Choline phosphate; Phosphorylcholine; Phosphocholine; O-Phosphocholine	Positive	184.1	85.95	30	15	0.17
1025	Glycocyamine	C00581	Guanidinoacetate; Guanidinoacetic acid; Glycocyamine; N-Amidinoglycine; Guanidoacetic acid	Positive	118.03	75.92	20	10	0.18
1026	Trigonelline hydrochloride	C01004	N-Methylnicotinate; Trigonelline; Trigenelline; 1-Methylpyridinio-3-carboxylate; Betaine nicotinate; Caffearin; Gynesine	Positive	138.05	91.88	30	20	0.19
1027	1-Methylnicotinamide chloride	C02918	1-Methylnicotinamide	Positive	136.94	77.08	50	25	0.18
1028	Phenaceturic acid	C05598	Phenylacetylglycine	Positive	194.11	90.89	20	20	1.36
1029	1,3-Dimethylurate			Positive	197.11	56.89	40	25	1.12
1031	3-Methylxanthine	C16357	3-Methylxanthine	Positive	166.97	125.96	20	15	1.07
1034	DL-3,4-Dihydroxymandelic acid	C05580	"3,4-Dihydroxymandelate; Dihydroxymandelic acid"	Negative	182.99	137.03	30	15	0.36
1035	3-Hydroxymandelic acid			Negative	166.99	120.96	30	15	1.02
1038	4-hydroxy-3-methoxybenzoic acid	C06672	Vanillate; Vanillic acid; 4-Hydroxy-3-methoxybenzoate; 4-Hydroxy-3-methoxybenzoic acid	Positive	169.07	64.92	20	25	1.32
1041	4-Pyridoxate	C00847	4-Pyridoxate; 4-Pyridoxic acid	Positive	184.05	147.95	30	20	1.03
1042	5-Methoxysalicylic acid			Negative	166.97	107.89	30	20	1.55
1044	mucic acid	C00879	D-Galactarate; D-Mucic acid; D-Galactaric acid	Negative	209.01	84.91	30	15	0.17
1046	N-Acetyl-DL-glutamic acid	C00624	N-Acetyl-L-glutamate; N-Acetyl-L-glutamic acid	Positive	190.08	130.07	20	10	0.49
1054	3,5-Dibromo-L-tyrosine	C03224	"3,5-Dibromo-L-tyrosine"	Positive	339.9	293.83	30	15	1.22
1061	1-Isothiocyanato-7-(methylsulfinyl)-heptane			Positive	220.1	54.92	30	25	1.68
1062	1-Isothiocyanato-6-(methylsulfinyl)-hexane			Positive	206.07	54.9	30	25	1.61
1063	1-Isothiocyanato-9-(methylsulfinyl)-nonane			Positive	248.13	68.91	30	20	1.83
1064	1-Isothiocyanato-8-(methylsulfinyl)-octane			Positive	234.11	68.88	30	25	1.76
1066	1-Isothiocyanato-6-(methylsulfonyl)-hexane			Positive	222.07	82.94	30	15	1.6
1069	S-Sulforaphene			Positive	176.01	111.85	30	10	1.44
1091	Indole-3-carboxylic acid			Positive	162.03	117.9	30	15	1.49
1097	DL-Pipecolinic acid	C00408	L-Pipecolate; Pipecolinic acid; Pipecolic acid; 2-Piperidinecarboxylic acid	Positive	130.05	83.95	20	15	0.26
1098	Maleic acid	C01384	Maleic acid; Maleate; cis-Butenedioic acid	Positive	116.97	98.95	20	10	0.33
1099	D-(+)-Raffinose pentahydrate	C00492	Raffinose; Melitose; Melitriose; Gossypose; 6G-alpha-D-galactosylsucrose	Negative	503.16	178.96	50	20	0.24
1128	cyanidin-3-O-rhamnoside chloride			Positive	433.12	287	30	20	1.29
1131	zearalenone	C09981	Zearalenone	Positive	319.14	283.11	20	15	1.88
1144	S-Methyl-L-cysteine			Positive	136	118.88	20	10	0.2
1147	D-Glucuronic acid	C00191	D-Glucuronate; Glucuronic acid; Glucuronate	Negative	192.99	112.98	30	10	0.17
1152	Betaine	C00719	"Betaine; Trimethylaminoacetate; Glycine betaine; N,N,N-Trimethylglycine; Trimethylammonioacetate"	Positive	118.04	58.98	50	15	0.17
1158	Nonasaccharide,Glc4Xyl3Gal2			Positive	1387.56	325.24	30	55	1.05
1159	Heptasaccharide ,Glc4Xyl3			Positive	1063.43	163.12	20	55	1.05
1164	Adenosine 3'-monophosphate From Yeast	C01367	3'-AMP; 3'-Adenylic acid; 3'-Adenosine monophosphate; Adenosine-3'-monophosphate; Adenosine 3'-phosphate; AMP 3'-phosphate	Positive	348.08	136.03	30	25	0.63
1169	Quercetin-3,7-O-alpha-L-dirhamnopyranoside			Negative	593.16	446.37	60	30	1.36
1174	Quercetin-3-O-alpha-L-rhamnopyranosyl(1->2)-beta-D-glucopyranoside-7-O-alpha-L-rhamnopyranoside			Negative	755.24	299	60	55	1.24
1179	Sinapoyl malate	C02887	Sinapoyl malate; Sinapoyl-(S)-malate	Negative	339.05	223.09	20	10	1.44
1181	1-O-b-D-glucopyranosyl sinapate	C01175	1-O-Sinapoyl-beta-D-glucose; 1-O-Sinapoyl beta-D-glucoside	Negative	385.11	205.02	40	20	1.29
1182	Sinapine	C00933	Sinapoylcholine; Sinapine	Positive	310.18	251.04	30	15	1.3
1184	DL-Glyceric Acid calcium Salt	C00258	D-Glycerate; Glycerate; (R)-Glycerate; Glyceric acid	Negative	104.93	74.85	30	10	0.19
1206	Folic acid ,approx	C00504	Folate; Pteroylglutamic acid; Folic acid	Positive	442.16	294.84	30	15	1.2
1207	Procyanidin C1			Negative	865.39	125.04	50	50	1.35
1209	D-Glucurono-6,3-lactone	C02670	"D-Glucuronolactone; Glucurone; Glucofuranurono-6,3-lactone; D-Glucurono-3,6-lactone; D-Glucurone"	Negative	175	112.97	20	10	0.19
1210	Prostaglandin E1	C04741	"Alprostadil; Prostaglandin E1; (13E)-(15S)-11alpha,15-Dihydroxy-9-oxoprost-13-enoate"	Negative	353.21	317.2	40	15	1.7
1214	Cyanidin-3-O-alpha-arabinopyranoside			Positive	419.11	287	30	20	1.24
1216	Peonidin-3-O-alpha-arabinopyranoside			Positive	433.12	301.1	30	25	1.3
1218	Petunidin-3-O-beta-glucopyranoside	C12139	Petunidin 3-O-glucoside; Petunidin 3-glucoside	Positive	479.12	317.02	30	25	1.24
1219	Quercetin-3,4'-O-di-beta-glucopyranoside			Positive	627.16	302.93	20	35	1.33
1220	Cyanidin-3-O-(2''-O-beta-xylopyranosyl-beta-glucopyranoside)			Positive	581.15	286.9	40	25	1.21
1222	Peonidin-3,5-O-di-beta-glucopyranoside			Positive	625.18	300.98	40	35	1.19
1223	Delphinidin-3-O-(6''-O-alpha-rhamnopyranosyl-beta-glucopyranoside)	C16315	Tulipanin; Delphinidin 3-O-rutinoside	Positive	611.15	303.03	40	35	1.19
1224	Delphinidin-3-O-(2''-O-beta-xylopyranosyl-beta-glucopyranoside)			Positive	597.15	302.99	40	25	1.16
1225	Cyanidin-3-O-(2''-O-beta-xylopyranosyl-beta-glucopyranoside)-5-O-beta-glucopyranoside			Positive	743.22	287.03	50	45	1.13
1226	Cyanidin-3-O-[6''-O-(E-p-coum)-2''-O-(beta-xylopyranosyl)-beta-glucopyranoside]-5-O-beta-glucopyranoside			Positive	890.21	287.19	60	45	1.37
1227	Petunidin-3-O-(6''-O-(4'''-O-E-coum)-alpha-rhamnopyranosyl-beta-glucopyranosyl)-5-O-beta-glucopyranoside	C16295	Petunidin-3-(p-coumaroyl)-rutinoside-5-glucoside	Positive	934.28	317.25	60	45	1.36
1228	E-3,4,5'-trihydroxy-3'-glucopyranosylstilbene	C10245	Astringin	Negative	405.19	242.98	60	25	1.34
1229	E-4,5'-dihydroxy-3-methoxy-3'-glucopyranosylstilbene	C10266	Isorhapontin	Negative	419.21	257.06	40	15	1.43
1230	alpha-L-(-)-Fucose 1-phosphate bis(cyclohexylammonium) salt	C02985	L-Fucose 1-phosphate; 6-Deoxy-L-galactose 1-phosphate; beta-L-Fucose 1-phosphate	Negative	243.01	78.85	40	20	0.17
1232	Safranine			Positive	315.81	300.45	60	35	1.57
1237	L-Ethionine	C11227	Ethionine	Positive	164.06	146.96	20	10	0.7
1238	o-Anisic Acid			Positive	153.03	135.06	20	15	1.47
1239	Sodium Deoxycholate	C04483	"3alpha,12alpha-Dihydroxy-5beta-cholanate; Deoxycholic acid; Deoxycholate; 3alpha,12alpha-Dihydroxy-5beta-cholanic acid"	Negative	391.34	344.73	60	30	2
1240	Retinol	C00473	Retinol; all-trans-Retinol; Vitamin A; Vitamin A1	Positive	287.25	269.04	40	10	1.57
1242	Scopoletin	C01752	Scopoletin	Positive	193.05	132.91	50	20	1.45
1248	Daphnetin	C03093	"7,8-Dihydroxycoumarin; Daphnetin"	Negative	176.96	120.99	40	25	1.35
1249	6,7-Dihydroxycoumarin	C09263	Esculetin; Aesculetin	Positive	179.03	122.95	40	25	1.31
1250	Esculin sesquihydrate	C09264	Esculin; Esculoside	Positive	341.09	178.92	30	15	1.19
1251	alpha-Tocotrienol	C14153	alpha-Tocotrienol	Positive	425.16	38.91	40	25	1.83
1256	D-Panose	C00713	Panose	Negative	503.18	340.98	30	10	0.21
1261	Stachyose n-Hydrate	C01613	Stachyose	Negative	665.27	383.15	60	30	0.22
1262	Melatonin	C01598	Melatonin; N-Acetyl-5-methoxytryptamine	Positive	233.14	173.98	20	15	1.5
1263	L-Canavanine	C00308	Canavanine; L-Canavanine; 2-Amino-4-(guanidinooxy)butyric acid	Positive	177.09	75.91	20	15	0.16
1264	Homoglutathione	C04544	gamma-L-Glutamyl-L-cysteinyl-beta-alanine	Positive	321.18	83.96	20	25	1.05
100001	Lidocain			Positive	235.36	85.97	30	30	1.24
100002	10-camphorsulfonic acid			Negative	231.09	79.81	60	25	1.29
100024	L-Leucine, (Cell Culture Reagent, Crystalline)	C00123	L-Leucine; 2-Amino-4-methylvaleric acid; (2S)-alpha-2-Amino-4-methylvaleric acid; (2S)-alpha-Leucine	Positive	132.14	30	20	10	0.52
100025	L-Isoleucine	C00407	L-Isoleucine; 2-Amino-3-methylvaleric acid	Positive	132.14	69	20	10	0.49
100026	S-Methylmethionine			Positive	164.05	101.88	20	10	0.15
100027	Methionine sulfoxide			Positive	166.04	73.98	20	15	0.18
100028	2-Keto-4-methylthiobutyric acid			Negative	146.94	98.97	20	10	1.04
200001	2i_Kaempferol-3-Glucoside-2"-Rhamnoside,-7-Rhamnoside_Kaempferol-3-O-alpha-L-rhamnopyranosyl(1->2)-beta-D-glucopyranoside-7-O-alpha-L-rhamnopyranoside			Negative	739.27	593.35	60	25	1.27
200002	2i_Uridine-5'-diphospho-N-acetylgalactosamine disodium salt_Uridine-5'-diphospho-N-acetylglucosamine sodium salt	C00043	UDP-N-acetyl-D-glucosamine; UDP-N-acetylglucosamine	Negative	606.11	78.84	50	60	0.21
200003	3i_Uridine-5'-diphosphogalactose disodium salt _UDP-glucose Disodium Salt_UDP-Galactose disodium salt _x001B_$B!!_x001B_(J	C00029	UDP-glucose; UDPglucose; UDP-D-glucose; Uridine diphosphate glucose; UDP-alpha-D-glucose	Negative	565.07	322.55	50	20	0.2
200004	3i_Isorhamnetin-3-Glucoside-6"-Rhamnoside_Isorhamnetin-3-O-rutinoside_Isorhamnetin-3-Galactoside-6"-Rhamnoside			Positive	625.18	316.99	20	25	1.42
200005	7i_kaempferol-3-O-rutinoside_Datiscin_Kaempferol-3-O-beta-D-glucoside-7-O-alpha-L-rhamnoside_Kaempferol-3-O-beta-D-galactoside-7-O-alpha-L-rhamnoside_Kaempferol-3-O-b-glucopyranosyl-7-O-a-rhamnopyranoside_kaempferol-7-O-neohesperidoside_Kaempferol-3-Gluco			Positive	595.2	287	20	25	1.42
200006	2i_Fortunellin_Linarin			Negative	591.2	283.1	50	25	1.53
200007	2i_cyanidin-3,5-di-O-glucoside chloride_Cyanidin-3-O-(2''-O-beta-glucopyranosyl-beta-glucopyranoside)	C16306	Cyanidin 3-O-sophoroside	Positive	611.18	286.99	40	25	1.19
200009	4i_Kaempferol-3-Rhamnoside-7-Rhamnoside_vitexin-2''-O-rhamnoside_Kaempferol-3,7-O-bis-alpha-L-rhamnoside_Kaempferol-3,7-O-di-rhamnopyranoside			Positive	579.16	433.18	20	10	1.4
200010	2i_Kaempferol-3-O-alpha-L-rhamnoside_Kaempferol-3-Rhamnoside			Positive	433.16	286.87	20	10	1.5
200011	2i_Ideain chloride_cyanidin-3-glucoside chloride	C08604	Chrysanthemin; Cyanidin 3-O-glucoside; Cyanidin 3-O-beta-D-glucoside	Positive	449.15	286.95	30	25	1.23
200012	2i_Maritimein_luteolin-7-O-glucoside			Positive	449.16	287	30	15	1.4
200013	2i_eriodictyol-7-O-glucoside_Marein			Positive	451.17	288.91	20	15	1.41
200014	2i_Quercetin-3-Arabinoside_Quercetin-3-D-xyloside			Positive	435.14	303	20	15	1.44
200015	2i_Quercetin-3-Rhamnoside_Quercetin-3-O-alpha-L-rhamnopyranoside	C01750	Quercitrin; Quercetin 3-L-rhamnoside; Quercetin 3-O-alpha-L-rhamnopyranoside	Negative	447.13	300.19	50	25	1.45
200016	2i_malvidin-3-galactoside chloride_Oenin			Positive	493.17	330.97	30	25	1.28
200017	2i_syringetin-3-O-galactoside_syringetin-3-O-glucoside			Positive	509.16	347.08	20	15	1.45
200019	2i_Myricitrin_Myricetin-3-Rhamnoside	C10108	Myricitrin; Myricetin 3-O-rhamnoside	Positive	465.14	318.88	20	10	1.41
200020	2i_peonidin-3-o-beta-d-glucopyranoside_Peonidin-3-O-beta-galactopyranoside	C12141	Peonidin 3-O-glucoside; Peonidin-3-glucoside	Positive	463.16	300.98	30	25	1.29
200021	2i_Sarsapogenine_Smilagenin	C03963	(25S)-5beta-Spirostan-3beta-ol; Sarsasapogenin	Positive	417.41	104.78	40	25	1.82
200022	_x001B_$B&B&C_x001B_(J-tocopherol	C02483	gamma-Tocopherol	Positive	417.67	104.86	30	30	1.84
200023	Cytidine-5'-diphosphocholine _x001B_$B!^_x001B_(Jsodium salt dihydrate	C00307	CDP-choline; Cytidine 5'-diphosphocholine; Citicoline	Positive	489.17	183.92	30	40	0.19
200024	2i_Tetrahydro-L-biopterin, Dihydrochloride_Heptadecane	C00272	"Tetrahydrobiopterin; 5,6,7,8-Tetrahydrobiopterin; 2-Amino-6-(1,2-dihydroxypropyl)-5,6,7,8-tetrahydoro-4(1H)-pteridinone"	Positive	241.29	223.08	10	10	1.78
200025	3i_cis-Nerolidol_Farnesol_cerulenin	C12058	Cerulenin	Positive	223.23	207.03	30	20	1.77
200026	3i_(+)-Catechin hydrate_(_x001B_$B!^_x001B_(J)-Epicatechin	C09728	(+)-Epicatechin; ent-Epicatechin	Positive	291.12	138.97	30	15	1.32
200027	2i_4-Nitrophenyl phosphate disodium salt hexahydrate_p-Nitrophenyl phosphate bis(cyclohexylammonium) salt	C03360	4-Nitrophenyl phosphate	Positive	220.02	93.9	40	25	0.97
200028	3i_Sodium pantothenate_D-Pantothenic acid hemicalcium salt_Calcium (+)-pantothenate	C00864	Pantothenate; Pantothenic acid; (R)-Pantothenate	Positive	220.13	89.89	30	15	1.11
200029	2i_alpha-D-Galactose-1-phosphate dipotassium salt _x001B_$B!^_x001B_(Jpentahydrate_alpha-D-glucose-1-phosphate dipotassium salt dihydate	C00103	D-Glucose 1-phosphate; alpha-D-Glucose 1-phosphate; Cori ester; D-Glucose alpha-1-phosphate	Negative	259.02	78.84	30	20	0.17
200030	2i_D-Mannose-6-phosphate barium salt hydrate_D-Mannose 6-phosphate mono sodium salt	C00275	D-Mannose 6-phosphate	Negative	259.02	96.82	30	15	0.18
200031	4i_D-Fructose-6-phosphate disodium salt hydrate _D-Glucose-6-phosphate sodium salt _alpha-D-(+)-mannose-1-phosphate sodium salt hydrate_alpha-D(+)Mannose 1-phosphate bis(cyclohexylammonium) salt	C00636	D-Mannose 1-phosphate; alpha-D-Mannose 1-phosphate	Negative	259.02	96.9	30	15	0.17
200032	3i_D-(+)-Gluconic acid delta-lactone_L-Glucono-1,5-lactone_D(-)-Gulono-gamma-lactone	C00198	"D-Glucono-1,5-lactone; Gluconic lactone; Gluconic acid lactone; 1,5-Gluconolactone; delta-Gluconolactone; D-Gluconolactone; Gluconolactone"	Positive	179.14	133	20	10	0.18
200034	2i_D(+)-Galactosamine hydrochloride_D-(+)-Glucosamine hydrochloride	C02262	D-Galactosamine; D-Chondrosamine; 2-Amino-2-deoxy-D-galactose	Positive	180.08	71.91	10	15	0.16
200035	2 or 3-Methoxycinnamic acid			Positive	179.08	160.96	10	10	1.66
200036	2i_4-Methylumbelliferone_7-Hydroxy-4-methylcoumarin	C03081	4-Methylumbelliferone; Hymecromone	Positive	177.05	76.93	40	35	1.52
200037	2i_Theophylline,anhydrous_1,7-Dimethylxanthine	C13747	"1,7-Dimethylxanthine; Paraxanthine"	Positive	181.08	123.91	40	20	1.17
200038	cis or trans-Zeatin	C15545	cis-Zeatin; (Z)-2-Methyl-4-(1H-purin-6-ylamino)but-2-en-1-ol	Positive	220.14	135.95	20	15	1.13
200039	2i_(_x001B_$B!^_x001B_(J)-alpha-Lipoamide_DL-Thioctamide	C00248	Lipoamide; Thioctic acid amide	Positive	206.07	188.93	20	10	1.56
200040	cis or trans-4-Hydroxy-3-methoxycinnamic acid_Ferulic acid	C01494	Ferulate; Ferulic acid; 4-Hydroxy-3-methoxycinnamic acid; 3-Methoxy-4-hydroxy-trans-cinnamate	Positive	195.08	176.96	20	10	1.44
200041	Guanosine-5'-monophosphate _x001B_$B!^_x001B_(Jdisodium salt hydrate	C00144	GMP; Guanosine 5'-phosphate; Guanosine monophosphate; Guanosine 5'-monophosphate; Guanylic acid	Positive	364.08	151.93	30	15	0.42
200042	2i_D-(+)-Cellobiose_Lactulose	C07064	Lactulose	Negative	341.12	160.96	30	10	0.19
200043	6i_Melibiose hydrate_D-(+)-Turanose_Isomaltose_Gentiobiose_MelibiosePalatinose Monohydrate	C05402	Melibiose; 6-O-(alpha-D-Galactopyranosyl)-D-glucopyranose; D-Gal-alpha1->6D-Glucose	Negative	341.12	178.93	30	10	0.18
200045	Cytidine-5'-monophosphate _x001B_$B!^_x001B_(Jdisodium salt	C00055	CMP; Cytidine-5'-monophosphate; Cytidylic acid	Positive	324.08	111.9	20	20	0.23
200046	3i_L-Iditol_D-Sorbitol_D-(-)-Mannitol	C00392	Mannitol; D-Mannitol	Positive	183.09	68.94	20	10	0.17
200047	4i_L(+)-Arginine_x001B_$B!^_x001B_(JHCl_Nalpha-Acetyl-L-ornithine_L-Citrulline	C00062	L-Arginine; (S)-2-Amino-5-guanidinovaleric acid	Positive	175.12	69.91	30	25	0.16
200049	3i_rac-Glycerol 3-phosphoate disodium salt hexahydrate_Disodium Glycerophoshate 5.5-Hydrate_L-Glycerol-2-phosphate Disodium Salt n-Hydrate	C00093	sn-Glycerol 3-phosphate; Glycerophosphoric acid; D-Glycerol 1-phosphate; Glycerol-3-phosphate	Positive	173.03	98.77	20	10	0.17
200050	11i_D-(-)-Fructose_D-(+)-Galactose_D-(+)-Mannose,from wood_D-(+)-Glucose_D-(+)-Sorbose_Maltodextrin_D-(+)-altrose_D-(+)-Allose_D-Psicose,approx_D-(-)-Tagatose	C06468	D-Psicose; D-ribo-2-Hexulose; D-ribo-2-Ketohexulose; D-erythro-Hexulose; D-Pseudofructose; D-Allulose; D-Altrulose	Negative	179.03	88.81	20	10	0.18
200053	2i_Histamine_Cytosine	C00388	1H-Imidazole-4-ethanamine; Histamine; 2-(4-Imidazolyl)ethylamine	Positive	112.03	94.92	30	15	0.15
200054	DL-Cysteine	C00793	D-Cysteine; D-Amino-3-mercaptopropionic acid	Positive	122.06	76.05	40	20	0.16
200055	2i_Nicotinamide_Niacinamide	C00153	Nicotinamide; Nicotinic acid amide; Niacinamide; Vitamin PP	Positive	123.01	79.91	30	15	0.34
200056	3i_Glycolaldehyde dimer,mixture of stereoisomers_D-Erythrose_D(-)-Threose			Positive	121	92.92	50	10	1.81
200057	2i_L-Alanine_Sarcosine	C00041	L-Alanine; L-2-Aminopropionic acid; L-alpha-Alanine	Positive	89.97	43.86	20	10	0.17
200058	2i_1,3-Diaminopropane dihydrochloride_1,3-Propanediamine	C00986	"1,3-Diaminopropane; Trimethylenediamine; 1,3-Propanediamine; Propane-1,3-diamine"	Positive	75.01	57.91	20	10	0.15
200060	2i_L-Norvaline_L-Valine	C01826	L-Norvaline; L-2-Aminovaleric acid; L-2-Aminopentanoic acid; (S)-2-Aminopentanoic acid	Positive	118.04	71.91	20	10	0.25
200061	3i_L-Threonine__x001B_$B&A_x001B_(J-Methyl-DL-serine_L-Homoserine	C00188	L-Threonine; 2-Amino-3-hydroxybutyric acid	Positive	120.01	73.92	20	10	0.17
200062	2i_2-Hydroxyisobutyric acid_DL-alpha-Hydroxybutyric acid barium salt	C05984	2-Hydroxybutanoic acid; 2-Hydroxybutyrate; 2-Hydroxybutyric acid	Negative	102.94	56.94	30	10	0.58
200063	3i_L-2-Aminobutyric acid_N,N-Dimethylglycine hydrochloride_N-Methyl-DL-Alanine	C01026	"N,N-Dimethylglycine; Dimethylglycine"	Positive	104.01	57.88	20	15	0.17
200064	2i_D-alpha-Hydroxyisovaleric acid _DL-2-Hydroxyvaleric acid sodium salt hydrate			Negative	116.97	70.97	30	10	1.15
200065	2i_(S)-(+)-1-Aminoethylphosphonic acid_Taurine	C03782	D-(1-Aminoethyl)phosphonate; D-(1-Aminoethyl)phosphonic acid	Positive	125.99	43.86	10	10	0.17
200066	cis or trans-Cinnamyl alcohol	C02394	Cinnamyl alcohol; 3-Phenyl-2-propen-1-ol; Styrylcarbinol	Positive	135.01	107.16	60	15	1.04
200067	2i_Indole-3-carboxyaldehyde_Indole-3-aldehyde	C08493	Indole-3-carboxaldehyde; Indole-3-carbaldehyde	Positive	146.04	117.92	30	15	1.5
200068	DL-(_x001B_$B!^_x001B_(J)-Malic acid	C00497	(R)-Malate; D-Malate; D-Malic acid	Negative	132.93	115	30	10	0.23
200069	2i_D-(-)-Ribose_D-Xylulose	C00310	D-Xylulose; D-threo-Pentulose; D-Lyxulose	Negative	149	88.91	20	10	0.18
200070	2i_alpha-Ketoglutaric acid disodium salt_2-Oxoglutaric Acid	C00026	2-Oxoglutarate; Oxoglutaric acid; 2-Ketoglutaric acid; alpha-Ketoglutaric acid	Negative	144.95	100.97	20	10	0.27
200071	DL-mandelic acid	C01983	(R)-Mandelate; (R)-2-Hydroxy-2-phenylacetic acid; (R)-2-Hydroxy-2-phenylacetate; (R)-Mandelic acid	Negative	150.98	106.99	30	10	1.25
200072	L-Carnitine _x001B_$B!^_x001B_(JHCl	C00318	"L-Carnitine; L-gamma-Trimethyl-beta-hydroxybutyrobetaine; Vitamin BT; 3-Carboxy-2-hydroxy-N,N,N-trimethyl-1-propanaminium hydroxide, inner salt; Levocarnitine; (R)-Carnitine"	Positive	162.11	59.89	30	15	0.18
200073	DL-2-Aminoadipic Acid	C00956	L-2-Aminoadipate; L-alpha-Aminoadipate; L-alpha-Aminoadipic acid; L-2-Aminoadipic acid; L-2-Aminohexanedioate	Positive	162.05	97.87	20	15	0.19
200074	L-Rhamnose Monohydrate, _x001B_$B!^_x001B_(JCrystalline	C00507	L-Rhamnose; 6-Deoxy-L-mannose; L-Mannomethylose	Negative	163	58.84	20	15	0.19
200075	DL-(_x001B_$B!^_x001B_(J)-Fucose	C01019	6-Deoxy-L-galactose; L-Fucose	Negative	163.02	58.92	20	10	0.21
200076	2i_Adipic acid_2-Methylglutaric Acid			Negative	144.97	100.97	30	10	1.18
200077	(_x001B_$B!^_x001B_(J)-Citramalic acid	C02614	(S)-2-Methylmalate; (S)-2-Methylmalic acid; (3S)-Citramalate; (3S)-Citramalic acid; (3S)-alpha-Hydroxypyrotartaric acid; L-Citramalate; L-Citramalic acid; L-alpha-Hydroxypyrotartaric acid; S-Citramalate; S-Citramalic acid; S-alpha-Hydroxypyrotartaric acid	Negative	146.96	86.8	30	15	0.51
200078	DL-tartaric acid	C00898	"(R,R)-Tartaric acid; (R,R)-Tartrate; L-Tartaric acid; Tartaric acid; Tartrate; 2,3-Dihydroxybutanedioic acid; (2R,3R)-Tartaric acid; (+)-Tartaric acid"	Negative	148.96	86.86	30	10	0.2
200079	4-Hydroxybenzoate _x001B_$B!^_x001B_(JNa	C00156	4-Hydroxybenzoate; Hydroxybenzoic acid; 4-Hydroxybenzoic acid; Hydroxybenzenecarboxylic acid	Negative	136.95	92.88	30	15	1.26
200080	3i_Ethylmalonic acid _Glutaric acid_Methylsuccinic acid	C00489	"Glutarate; Glutaric acid; Pentanedioic acid; 1,3-Propanedicarboxylic acid"	Negative	130.95	86.85	30	10	1.02
200082	L-Lysine _x001B_$B!^_x001B_(JHCl	C00047	"L-Lysine; Lysine acid; 2,6-Diaminohexanoic acid"	Positive	147.1	83.93	30	15	0.15
200084	2i_Nicotinic Acid_Isonicotinic acid	C00253	Nicotinate; Nicotinic acid; Niacin; 3-Pyridinecarboxylic acid	Positive	123.99	79.91	40	20	0.3
200085	2i_L-Norleucine_D-Alloisoleucine	C01933	L-Norleucine; L-Aminohexanoic acid; L-Aminohexanoate; L-2-Aminohexanoic acid; L-2-Aminohexanoate; (S)-2-Aminohexanoic acid	Positive	132.07	85.94	20	10	0.56
200086	2i_Quercitrin_Quercetin-7-O-rhamnoside			Positive	449.14	302.8	20	15	1.45
200087	2i_Rutin _Quercetin-3-O-b-glucopyranosyl-7-O-a-rhamnopyranoside	C05625	"Rutin; 3-[[6-O-(6-Deoxy-alpha-L-mannopyranosyl)-beta-D-glucopyranosyl]oxy]-2-(3,4-dihydroxyphenyl)-5,7-dihydroxy-4H-1-benzopyran-4-one; Quercetin 3-rutinoside; Rutoside; Phytomelin"	Positive	611.16	302.94	30	25	1.39
200089	2i_D-(+)-Melezitose monohydrate_1-Kestose	C03661	1F-beta-D-Fructosylsucrose; beta-D-Fructofuranosyl-(2->1)-beta-D-fructofuranosyl alpha-D-glucopyranoside	Negative	503.17	88.88	60	30	0.26
260001	gamma-Glu-PRENCS			Positive	291.093	144.92	20	20	1.15
260002	gamma-Glu-PRENCSO			Positive	307.088	129.96	20	20	0.52
260003	2-CPGTH			Positive	394.12	229.91	20	20	1.04
260004	cycloalliin			Positive	178.045	72.85	20	20	0.19
260005	PRENCSO			Positive	178.045	41.83	20	20	0.29
260006	MCSO			Positive	152.03	41.85	20	20	0.17
260007	alliin			Positive	178.045	73.86	20	20	0.25
260008	allicin			Positive	162.91	72.84	20	20	1.51

## Sheet: S2
Widely targeted metabolome and transcriptome landscapes of Allium fistulosum–A. cepa chromosome addition lines revealed a flavonoid hot spot on chromosome 5A
Mostafa Abdelrahman, Sho Hirata, Yuji Sawada, Shusei Sato, Hideki Hirakawa, Yoko Mine, Keisuke Tanaka, Masayoshi Shigyo
Supplementary Table S2. Gradient condition for LC-QqQ-MS analysis.
Time (min)	Flow (µL/min)	A (%)	B (%)
Initial	0.24	99.9	0.1
0.25	0.24	99.9	0.1
0.4	0.24	91	9
0.8	0.24	83	17
1.9	0.24	0.1	99.9
2.1	0.24	0.1	99.9
2.11	0.24	99.9	0.1
2.7	0.24	99.9	0.1
LC column: ACQUITY UPLC HSS T3 Column, 100 Å, 1.8 µm, 1 mm X 50 mm (Waters)
Colum oven temprature at 30ºC
Mobile phase A: 0.1% V/V formic acid in water
Mobile phase B: 0.1% V/V formic acid in acetonitrile

## Sheet: S3
Widely targeted metabolome and transcriptome landscapes of Allium fistulosum–A. cepa chromosome addition lines revealed a flavonoid hot spot on chromosome 5A
Mostafa Abdelrahman, Sho Hirata, Yuji Sawada, Shusei Sato, Hideki Hirakawa, Yoko Mine, Keisuke Tanaka, Masayoshi Shigyo
Supplementary Table S3. Mass spectrometry parameters
ESI	Positive	Negative
Capillary (kV)	0.5	0.8
Cone (V)	30	50
Source Offset (V)	50	50
Source Temperature (ｰC)	150	150
Desolvation Temperature (ｰC)	600	600
Cone Gas Flow (L/Hr)	150	150
Desolvation Gas Flow (L/Hr)	1000	1000
Collision Gas Flow (mL/Min)	0.2	0.2
Nebuliser Gas Flow (Bar)	7	7
LM 1 Resolution	3	3.2
HM 1 Resolution	12	14.5
Ion Energy 1	0.7	0.8
MS Mode Collision Energy	4	4
MSMS Mode Collision Energy	20	20
MS Mode Entrance	1	1
MS Mode Exit	1	1
Gas On MS Mode Entrance	1	1
Gas On MS Mode Exit	1	1
Gas On MSMS Mode Entrance	1	1
Gas On MSMS Mode Exit	1	1
Gas Off MS Mode Entrance	30	1
Gas Off MS Mode Exit	30	1
Gas Off MSMS Mode Entrance	30	30
Gas Off MSMS Mode Exit	30	30
ScanWave MS Mode Entrance	1	1
ScanWave MS Mode Exit	1	1
ScanWave MSMS Mode Entrance	1	1
ScanWave MSMS Mode Exit	1	1
LM 2 Resolution	3	3.2
HM 2 Resolution	12	14.7
Ion Energy 2	1.1	1.5
Gain	1	1
Multiplier	520.63	541.39

## Sheet: S4
Widely targeted metabolome and transcriptome landscapes of Allium fistulosum–A. cepa chromosome addition lines revealed a flavonoid hot spot on chromosome 5A
Mostafa Abdelrahman, Sho Hirata, Yuji Sawada, Shusei Sato, Hideki Hirakawa, Yoko Mine, Keisuke Tanaka, Masayoshi Shigyo
Supplementary Table S4. Raw data matrix of LC-MS/MS analysis.
Serial No	Standard compound	FF	FF	FF	FF1A	FF1A	FF1A	FF2A	FF2A	FF2A	FF3A	FF3A	FF3A	FF4A	FF4A	FF4A	FF5A	FF5A	FF5A	FF6A	FF6A	FF6A	FF7A	FF7A	FF7A	FF8A	FF8A	FF8A	AA	AA	AA	Extraction solvent 1	Extraction sovlent 2	Extraction sovlent 3	Extraction solvent 4	Extraction sovlent 5
4	1-Amino-1-cyclopentanecarboxylic acid	3003.04	3964.41	4896.26	4297.4	3921.16	1934.87	3301.61	3720.03	2948.71	1632.11	1859.93	1858.31	1333.73	1301.33	2289.39	8238.96	3776.18	10447.6	758.997	1015.75	1072.07	1322.77	856.992	501.427	1207.15	483.627	373.444	702.75	3475.49	992.347	771.61	334.451	658.085	451.112	291.239
5	2,3-Pyridinedicarboxylic acid	11.331	17.239	29.252	14.921	1.251	25.362	11.768		12.292		44.479	21.89	18.538	6.096	12.55	45.081	4.164		8.533		6.16	40.827	35.097	12.867	28.154	7.27	14.49	42.304		2.053	39.334	10.646	3.758	5.36	6.014
6	4-Hydroxy-3-methoxycinnamaldehyde	95.699		97.556	175.763	314.103	187.999	229.425	81.411	300.168	223.678	43.071	266.589	122.029	200.974	187.304	164.35	81.598	188.912		236.134	288.065	291.592		232.519	165.082	120.474	132.803	293.95	269.692	89.363	99.486	469.516	245.802	285.204
7	4-Hydroxyphenylpyruvic acid		1010.73		863.195	1397.31	467.622		1383.47															1820.95						864.943			955.741	1474.03	940.543	562.887
10	Citric acid,Anhydrous	2261.7	1224.11	1087.62	2666.85	12841.7	2946.12	2043.35	1355.14	1932.21	3089.09	2288.96	1326.41	1166.89	3181.79	1543.13	3825.19	5502.9	4101.63	2451.12	1983.54	1997.39	324.11	1052.32	293.56	2010.25	502.29	2198.21	1768.19	924.481	947.319	20.128	21.852	88.608	30.787	182.612
13	N-6-(delta-2-Isopentenyl)adenosinehemihydrate																				61.799				98.176			13.942			35.648	48.347		6.597
14	(-)-Norepinephrine	2554.74	4544.57	4466.81	4536.3	5550.96	2504.54	5069.81	483865	2419.26	2599.03	2157.61	1282.67	1931.88	2072.71	2847.39	1505.21	1375.02	3187.15	2464.39	1620.28	2597.21	1857.77	548.555	2126.78	1571.58	1480.57	3246.47	1842.3	2533.52	1825.04	1709.13	1478.79	2528.16	1538.97	1517.73
15	(-)Shikimic acid		22.116		34.565	65.944	9.275	12.166	21.853		7.781				2.411		10.648	1.538					6.487	2.041		0.247			4.084
16	(+-)-3-Methyl-2-oxovaleric acid sodium salt	17.443	23.498	9.095	17.04	69.924	53.531		3.925	3.892	70.489				45.833		59.036	223.383	21.267		34.775	55.087	169.708	57.167	140.707	31.555	17.809	19.566	67.155		37.818	45.849	46.245	363.609	115.832
20	(R)-(-)-Phenylephrine hydrochloride		756.238		964.862	2787.85			1387.85	1022.08			781.806			117.54			481.801		1602.64			636.88				548.06			838.954	1401.06	1044.41	1077.42	406.845
22	1,1-Dimethylbiguanide hydrochloride	301.291	396.499	711.938	480.836	372.374	248.884	889.451	716.025	768.838	280.29	299.426	291.476	281.266	293.475	162.694	341.682	371.383	592.625	400.294	170.383	422.958	197.09	207.315	178.491	161.997	37.344	85.373	158.723	579.798	213.802	49.127	33.702	41.002	37.676	20.293
25	1-Aminocyclopropane-1-carboxylic acid	2369.46	2889.89	5060.47	3989.75	5867.65	3658.71	6205.63	4364.62	6105.61	2813.56	1780.28	1593.07	2049.41	2971.04	1818.97	3665.81	2701.7	4092.1	5011.47	4628.18	4823.02	2660.48	2077.31	2569.58	1829.68	2192.36	1516.59	4345.5	6612.27	4991.25	237.139	116.908	283.835	94.984	172.567
32	4-Hydroxyphenylacetic acid	243.677	328.048	149.551	204.757	67.878	244.999	437.378	334.18	17.161	345.193	130.246	133.194	144.702	263.052	162.955		185.331		404.431	208.443		383.092	73.413		194.344		196.529		63.619	185.854	78.652			128.76	85.075
34	Serotonin hydrochloride	78.193	55.354		8.399	151.207		39.628	12.608	121.567	28.835	24.273		37.936	33.923	11.681	69.481		68.759	86.274	70.543	45.8	28.214	24.168	124.432	41.359	35.972	21.488		41.024		25.725	33.71	19.721		19.749
35	5-Methylcytosine hydrochloride	71.446	33.782	105.424	99.913	128.137	74.71	42.859	32.176	129.777	19.265	17.418	34.518	83.646	121.091	48.326	79.859	63.622	106.402	60.835	61.99	42.407	59.543	54.008	12.958	36.603	22.917		79.851		37.873	1.203	36.611	5.336		2.179
37	6-(gamma,gamma-Dimethylallylamino)purine		32.57	21.556	17.365	101.109	32.676	1.539	121.18		2.514	73.74	80.521	20.469	85.461	87.316	58.637	115.856	24.175	33.106	76.906	26.615	35.838	83.092	185.347	45.682	8.83	61.642	24.681	3.919	50.556		10.706	14.845	63.996	48.204
39	Adenine	170.814	29.065	112.711	143.3	60.431		50.836	110.276	641.14	163.27		91.631	104.641	162.357	93.542	117.589	33.657	140.928	199.245	140.439	60.562	124.436	146.443	227.565	62.906	113.713	162.325		291.431	411.067	9.452	67.481	23.217	8.639	50.926
40	Adenosine	18837.6	15527.7	9553.7	14377.8	9319.7	2411.97	4357.04	16878.6	21121	11593.7	6134.34	2073.05	1761.84	3538.72	1284.03	10298.8	38212.5	11774.9	7832.88	14537.5	6810.26	1752.26	5926.71	2835.5	1439.5	2628.93	5223.73	11707.8	12512.9	27506.6	525.493	50.836	339.682	291.304	80.553
41	Allantoic acid	59.638	23.752	18.869	77.769	186.292	20.774	201.267	136.816	115.883	102.242	10.559	60.456	33.065	37.864	56.605	88.484	19.147	53.615	105.365	109.027	106.814	28.296	103.833	106.39	20.503	5.01	84.275	31.124	24.081	9.256		2.489	27.244		23.621
42	Anthranilic acid	51.436	139.143	646.651		941.985	222.416		148.528			744.393		75.359	222.975	592.692	514.596		494.505	201.492				123.258	371.551	401.082	99.834	174.315				172.927		278.265	251.811
45	Caffeine,Anhydrous	56.485			69.668	28.856		22.718	44.678					74.486		109.661	37.171	23.527	51.776	79.008	95.792	119.692		106.973	69.765	82.142	106.177	98.885	103.034	127.946	72.154		88.591	42.937	54.289	102.503
46	cis-Aconitic Acid	54.231	44.847	3.265		32.082	39.721	13.412	87.393	14.943	12.282		47.002			98.168			86.65	7.336	32.517	8.805	9.399	7.867	9.717	21.939	10.046	14.922	22.774	14.591	28.29	37.371	2.568	10.653	52.203	16.449
49	Glycine			5.972	8.502						1.226		4.461																					3.328
51	L-Histidine	20375.2	28032.3	45587.9	14869.9	10234.1	7005.66	26095.7	19339.8	31477.3	9808.38	8771.21	5137.2	11607.6	17831.1	13289.3	34292	27058.6	45741.9	20035	23932.8	22336.9	10519	12020	12723.3	5305.11	9911.95	6143.43	7277.41	29739.9	7328.02	308.15	553.628	628.364	257.765	70.517
53	L-Methionine	1072.8	901.535	1393.62	1052.63	1025.85		1452.43	1867.46	2158.54	1137.43	645.047	452.689	862.076	1316.53	1084.74	1647.46	2299.97	2996.81	456.613	1116.93	695.101	235.073		464.553	336.265	437.09	568.545	1192.93	1462.66	2033.56	168.492	63.958		109.263
54	L-(-)-Phenylalanine	106073	117236	176761	92999.2	83254.3	37205.9	123501	132960	131595	98056.5	90035.7	49451	86128.3	150210	111950	122771	103949	135410	65027.4	73510.4	72921.8	55492.6	44633.9	67464	30334.7	42238.5	33088.8	79166.8	237551	94785.2	8623.35	9022.49	8281.59	8434.68	7581.86
55	L-Tryptophane	51194.2	51951.2	66229.3	33112.7	50646.6	32923.2	27135.3	22196.1	36431.1	34131.2	17483.2	8431.16	32173.4	44343.4	31434.5	62092.3	77235.5	93235.6	27920.9	52965.4	39263.7	28512	23414.8	28725	23968.6	23077.5	24772.4	38827.5	80263.9	32577.8	201.39		306.935	302.399	265.154
56	L-Tyrosine	15679.7	21359.9	33152.6	13702.3	6303.06	2838.54	15717.2	14813.6	17554.5	12398.4	10353.3	4607.52	9865.04	16673.8	12735.6	33597.8	24347.4	46311	12985.1	14066.4	15434.1	7176.41	7888.65	10124.3	3784.25	7853.33	5436.49	6878.62	31333.3	7983.9	104.46	265.038	179.705	82.866
60	Sucrose	174993	131176	104993	140297	273995	143212	166352	168217	185379	186796	141016	92987.6	142244	172932	129563	117787	136237	143247	193613	180975	194730	224543	238966	287653	136445	125934	147501	292478	271678	242216	71.629	52.907	95.757	94.996	34.945
61	Uracil				0.332				4.378														3.742			2.078			0.3	16.549
62	4-Methyl-2-oxovaleric acid		43.426	32.789	26.957	201.93	15.228	101.996	53.03		96.571	126.809	106.68		19.826	86	114.34	36.584	9.861	74.688	173.879	28.529	111.232	28.973	60.844		77.351		33.403	28.767	162.892	121.915	117.482			136.652
66	L-Kynurenine	1125.73	1676.93	1298.36	323.116	1013.18	1126.84	906.872	1353.54	1997.4		1138.48	772.155	1237.72	1366.92	1358.06	1059.63	1385.36	1700.04	1445.75	1674.79	1013.1	940.265		1009.26	710.268	1113.31	771.251	1787.42	1152.73	1215.63	244.739	706.016	153.069		38.484
69	3-(2-Aminoethyl)indole Hydrochloride	13.158		50.539	4.875			4.551		3.015	36.458	13.497	5.533	45.187	36.445	30.82		19.994		23.292	68.003	12.349	19.297		44.7	68.862		4.777	17.458	71.472	14.27	87.523	28.986	29.303	26.333	27.354
73	D(+)-Galacturonic acid monohydrate	11.792	19.795	32.572	89.11	149.718	68.611	63.661	61.376	63.651	35.248	15.002	41.838	20.149	10.944	36.489	29.803	41.127	36.414	20.629	93.792	81.281	28.917	58.093	47.373	36.184	1.302	6.923	65.064	18.993	11.994	1.278				4.705
80	2-Hydroxypyridine	46.997	397.547	426.574	110.179	353.088	171.294	269.491		236.55	174.931		268.808		112.123	76.191	109.329	219.719		106.832	43.76	519.547	250.527	170.381		99.356	189.764	26.307	93.737	26.051	160.613		176.687	183.526	106.212
93	Mesaconic acid	1265.27	1012.79	995.231	781.573	1113.1	858.971	1013.52	992.38	806.105		1056.84	924.701	1188.87	960.169	838.782	1184.05	1143.8	953.814	828.284	1049.17	652.755	950.329	983.553	1137.62		1044.04	1095.77	956.664	1029.13	823.885	792.964	897.492	664.031	1106.65	1037.34
95	Methylmalonic acid	840.714	913.823	950.595	807.633	892.329	677.419	636.182	773.998	840.365	558.312	609.052	456.3	468.741	676.789	647.441	469.055	573.384	783.841	500.51	495.133	593.961	625.054	385.59	655.554	464.811	508.815	346.537	475.154	489.215	420.948	309.045	230.359	302.764	397.626	330.793
99	Pyridoxamine dihydrochloride	471.986	511.47	1127.86	1488.78	950.593	510.804	893.98	1630.62	1251.19	199.444	441.55	265.807	194.296	341.419	204.139	668.487	504.938	941.567	244.645	380.494	170.542	103.893	69.936	61.297	83.136	50.635		435.855	460.242	270.332	68.676		19.77		8.689
106	3-Methyladenine	37.982	58.269	36.673		84.304			47.772	10.569	21.675	73.422	11.832	28.896	46.049	18.57	12.552	125.421	10.929	31.008	65	3.205	40.833	117.321	17.621	27.065	21.977	42.226	54.014	19.011	12.345	17.702	38.158
107	4-Aminobenzoic acid	12942.8	11783.9	12836.7	12053.6	14814.7	10997.7	11808	13553.4	11430.1	13286.9	13778.7	11652.3	11957.7	12681.2	13322.7	13480	12442.6	11612.7	10873.3	13793.9	12798.7	12995.2	12284	13127.2	12082.6	14403	12180.3	12717.1	12716.5	10884.4	9104.61	9503.52	9750.92	9043.45	9589.39
110	Adenosine-5'-monophosphate sodium salt	6535.06	7436.33	6188.56	2865.32	4115.61	2384.9	3783.36	5165.83	7834.74	2471.23	2075.8	1086.51	1469.48	2069.83	1331.16	2557.7	2911.9	2288.03	3423.78	3597.93	3004.31	1842.22	2049.36	1599.22	968.195	731.638	1395.37	3024.87	2110.92	3398.84	11.677	11.984	16.712	9.731
111	Adenosine-5'-phosphosulfate sodium salt
114	Agmatine sulfate salt
119	D-Glucosamine-6-phosphate sodium salt	18.848		18.092	73.367	58.868	49.182	44.468		7.904	30.42	10.819	6.962	26.022	17.545	7.839				83.683	61.454	25.381	27.555	4.222	53.415	4.273		15.075	30.432	24.506	0.243	58.713	11.721	18.408	20.339	4.146
125	Harmaline hydrochloride dihydrate	5.871	105.036	13.861	28.686	74.445	19.386	25.067	101.726	22.426		71.15	57.876	10.531	61.725	19.79		30.209		11.167		60.328	15.086	13.153	38.917	62.85					8.623	11.477		47.66	23.651
127	L-Carnosine	92.05	101.463	56.43	66.492	52.655	53.269	94.094		114.716	154.752	79.149	107.995	80.032	8.181	62.842	67.439	59.356	71.114	58.125	84.929	46.396	12.025	76.136	38.623			56.166	107.468	102.199	30.949	24.348	7.637	4.711	14.343	19.501
128	Leupeptin hemisulfate salt	3.223			51.259				12.907							6.262	11.265					9.497		61.9	32.679				30.144	7.234		57.609				57.764
130	Nicotinamide hypoxanthine dinucleotide sodium salt			98.328
132	Pterine		89.94	25.598	12.394	134.265	20.207	37.337		68.585	25.49	159.147	26.33	113.832	72.719	23.992	143.535	305	148.78	62.087	48.772	55.507	33.439		25.814	57.519	58.635			20.747	104.214	77.614		123.018	35.145
138	1-Methylhistamine dihydrochloride		60.134	60.878	27.719		10.544	85.054	48.211	29.485	9.502	27.904		20.311	6.74	39.342			30.796	55.839	9.71					32.604	33.366	71.997			17.919	7.684	74.938	31.893	23.934	20.143
139	2-Aminoethylphosphonic acid	32.034	112.991	114.18	83.583	258.918	29.732	123.043		104.952	79.187	146.702	56.741	128.604	111.502	158.311	64.857	173.587		134.081	128.683	57.236	100.459	67.082	72.498	93.546	105.201	118.865	69.061	85.773	65.855	3.095	2.436			17.604
140	2'-Deoxyadenosine monohydrate	509.554	239.544	190.837	322.571	616.755	226.879	208.147	182.751	546.903	387.694	232.523	288.997	174.019	156.85	88.742	234.394	416.349	497.069	423.211	184.593	465.034	80.641	121.303	362.608	140.53	184.209	38.918	336.611	390.133	247.515	26.912	21.033		29.34	18.716
142	2'-Deoxyadenosine-5'-monophosphate	8.585	3.704		10.867			0.36		17.891	5.32			0.344	0.442			23.139	16.58	9.166	15.681	5.552						3.69	3.955	5.521						0.506
144	2'-Deoxycytidine			14.488			11.921	12.011	22.189	31.766		24.276	4.243	20.678	6.926	47.439	11.778	27.641	16.882	49.541	32.377	39.398	17.255	29.265	52.497		28.928	21.021	34.424	8.155	13.442		3.102	5.603	0.591
146	2'-Deoxyguanosine monohydrate		4.348	13.594	2.628	37.1	29.723			5.173	2.773	42.576	6.266	4.335	8.658	37.055	23.621	47.189	19.417	25.877	6.314	44.392	0.343		0.279	1.446				0.335		5.249			0.598
147	2'-Deoxyinosine		1.397		3.398	1.252														1.313					7.845	0.474					1.446		5.273
148	2'-Deoxyinosine-5'-monophosphate sodium salt		22.429				4.834												1.045		3.504								21.189		0.59					18.205
150	2-Deoxyribose-5-phosphate sodium salt			1.458	10.121				6.345			9.567							0.288		1.251									1.935
151	2'-Deoxyuridine-5'-monophosphate disodium salt	5.195	0.603	27.794	9.694	10.369	33.29	25.279	7.364		7.67	1.476	5.478		2.483	17.516	29.524	5.676	9.613	20.28			1.954		30.348		1.739	11.641	8.901	12.489	8.093	5.374	0.886	0.696		9.533
154	Sodium 2-mercaptoethanesulfonate
155	3,4-Dihydroxy-L-phenylalanine		75.96		84.732	44.244	190.393	71.103	55.138	88.769	14.907	22.299		81.42	187.717	53.248	5.607		67.588				38.649	96.403	134.02	161.888	102.83	64.435	61.159				58.057	64.654		6.825
156	Sinapic acid	1428.35			731.331		514.682	1379.6	1355.14			318.686	733.421			557.587			330.037			1304.45					570.728							1435.89	928.606
157	3-Amino-1,2,4-triazole		354.307		752.302	795.567		390.273	581.304	748.514	464.4	444.89	260.479	364.849	192.018	97.239	282.629	379.136	279.796	308.086	471.118	322.989		407.67	257.521	333.608	106.771		273.451	429.663	72.55		12.242	111.981	83.182
159	3'-Dephosphocoenzyme A														0.093				0.601					0.264		0.098					2.87
160	3-Hydroxy-DL-kynurenine	158.767	493.187		305.628	683.578		206.433	910.576	242.891	399.234	804.865	49.349	397.825		508.92	265.052	102.744	81.068	88.581	657.379				281.238	390.56	193.76	290.372	273.406	380.827			762.278			213.518
163	Acetylcholine chloride	405.66	258.069		378.682	395.159	161.848		146.205	99.007	643.583	105.352			125.429	393.97	145.725	179.568		203.842	971.208	114.395	91.566	209.938		460.115	248.718	166.206	384.761	739.8	529.805	108.322			79.069	190.272
165	Adenosine-3',5'-cyclicmonophosphate		11.427	3.458	1.781	22.976	1.348	5.9	8.987	21.738	8.729		0.473		3.68	5.271	6.513			42.279	9.031	48.902		3.55	8.338	14.309	32.72	14.541	11.398		19.441		21.944	5.843
166	Adenosine-5'-diphospho-glucose disodium salt
168	Adonitol	39.95	16.594	6.527		49.482	2.75	1.973				0.887	0.519	1.527	13.071	5.904	0.308		15.835	56.536	50.362	19.28	2.665	18.619	35.612				31.498	11.775	24.869
169	Allantoin	162.671	230.866	58.516	132.438		192.694	97.39	209.819	31.462	87.242	112.201	83.631	258.755	79.155	225.959	55.979	128.666	178.188	93.725	105.984	124.297	28.632	122.14	101.067	92.119	118.339	69.443	95.211		116.416	171.256		26.344		92.135
170	Amantadine hydrochloride		112.668	82.964	28.027	33.831	29.042	89.288	164.888	147.959		167.065	47.575	106.276	108.633	61.154	114.427	20.055	281.383	124.316	183.579	157.867	118.637	93.493	44.129		91.568			158.296	111.934	60.505	89.733		119.276	72.914
173	Argininosuccinic acid disodium salt	5.266	19.363	10.715	27.595		7.809	5.418	15.052	33.728	7.664		4.976	42.056	3.243		33.123	7.694	3.224	8.448	19.588	20.275	10.312	7.892	9.163	10.974			6.692	3.345	47.012	14.91	37.4		20.57	28.76
174	Benzamidine hydrochloride hydrate	19.818		31.82		4.375	8.901	6.674	1.652			7.297	2.335		21.265	10.008		15.042	11.978				3.147		2.987	5.329	1.176	0.581	0.863	2.206	6.351	3.178		1.816	13.626	15.416
175	Benzocaine solution								157.225	85.165		221.845		298.509	219.563	48.609	553.357		131.965		108.887	447.023				367.264	400.8	212.201				270.699		469.498	564.643
176	Betaine aldehyde chloride	397.795	300.247	301.172	306.856	195.694	65.555		98.148	161.048	299.837		10.696	362.45	158.229	124.063	132.736	610.624	273.071	226.444		235.139	263.33		122.355	217.395	129.256	101.852	170.103			93.412	106.01	54.559	166.053	73.675
177	Caffeic acid	278.452	412.689	676.575	165.031	471.089	353.054	551.47	538.413	174.153	150.52	608.918		1038.07	608.632	604.906		156.26		1101	408.886	111.873		688.69	1149.72	241.135	210.992	262.463	445.209	355.959	92.202	730.677	663.621		311.819	520.46
184	Creatine,anhydrous	2017.38	2152.72	2776.02				1907.92		2364.14	1000.17	1587.16		2066.71	1431	991.136		1373.45	1314.07	1366.91		577.17	1911.42			1346.04	1017.01	787.258		437.859	334.703	801.732	889.332	1025.59	650.749
185	Creatinine,anhydrous	284.314			49.688	55.141	87.955	33.691	463.978	10.987	169.646	11.814	142.134	60.736		165.536	143.98	135.446	56.548	145.459	48.5	146.843	67.105	23.635	104.957	42.193	105.732	110.187	209.231	365.356	105.305		184.705	114.531	277.098	68.073
187	Cystathionine	50.519	82.127	48.276			52.315	95.474		133.485	25.313		124.561	81.76	65.43	40.975	106.892		91.415				110.367	12.073	37.398	62.68		18.568	60.939	12.826		198.97	55.272	31.108	73.058	18.647
188	Cytidine,cell culture tested	203.783	60.486		90.229	31.832	30.348	19.922	46.284	15.464	26.163	39.735	3.212	12.239	23.109	51.446	11.889	9.692	22.76	86.596		45.272	12.427	10.812		7.447	3.012	2.15	46.322	119.537	24.095
189	Cytidine-3',5'-cyclicmonophosphate	19.657	55.131	17.077		17.379	45.808	15.957	33.655	22.252	3.182	26.571	6.024	0.797	49.375	23.339		14.687		45.323	42.435	20.353	26.973	2.601	18.824		34.498	6.994	0.8	15.265	1.173
194	D-(-)-Arabinose	5463.44	5590.3	4448.94	1685.01	3827.38	1012.13	721.366	813.167	648.183	883.433	609.177	489.164	3252.52	3924.74	4439.59	2233.4	1993.49	2214.59	3575.76	3623.01	3077.47	1078.34	1010.78	1235.62	960.7	573.758	538.066	2758.18	2888.97	1595.21	0.604		0.259		4.434
196	D-(-)-Penicillamine	1.325	19.709				1.328	38.933	13.919		13.724	2.403		11.295	8.604	26.702	0.32	0.87					26.868	5.199	1.907	3.303			6.787		15.465	6.747	1.259	1.898	38.588	2.511
206	D-Erythrose-4-phosphate sodium salt	121.012	32.103		42.585	144.434	34.363		11.73	3.165		32.245	2.458	19.964	32.462	23.194	0.468	1.498	36.347	61.078	72.056	38.575	28.231	58.34	32.122	21.907	14.412	18.566	14.419	67.814	11.966				1.045
210	Diethanolamine	7344.36	7537.11	7125.03	8562.85	10859.3	7129.88	8335.38	6853.97	7815.94	8894.7	6909.3	7881.62	2806.14	5008.32	7256.32	7580.82	5585.59	5553.87		7340.53	6247.88	10081.5	8680.82	8595.58	6213.2	6212.72	7078.74	8862.04	7625.15	6559.34	4432.49	2450.5	4940.3	3129.54	5821.64
212	DL-2,3-Diaminopropionic acid monohydrochloride	47.768	130.188	160.295	110.378	52.2	49.396	100.934		175.27	119.344	68.526	32.465	5.071	139.507	28.91	173.369	542.383	246.684	255.255	164.023	211.924	59.643	115.834	56.99	20.109	113.679	95.863	222.372	167.684	370.719		10.616		55.163	22.781
217	DL-Isocitric acid trisodium salt	208.715	146.775	12.171	41.878	277.746	25.999	10.011	64.952	68.497	67.931	79.932	180.203	49.23	202.237	56.501	79.891		139.288	44.499	174.386	216.256			78.643	149.518			61.938	54.479	55.258	56.09	39.26	4.985	33.749	6.635
218	DL-threo-beta-Methylaspartic acid	97.592	243.458	371.714	371.418	365.464	242.357	323.613	398.489		366.091	368.392	296.04	287.028	217.619	160.984	479.284	212.768	256.944	240.654	251.743	65.355	145.666	318.051	171.853	83.075	149.052		327.909	338.105	276.516	37.279	91.736	47.727	52.895	49.151
220	DL-beta-Hydroxybutyric acid	141665	122069	99619.8	129582	108642	133333	171185	128575	158475	137126	105154	133034	138055	131824	144705	135941	138276	145575	146486	144040	150726	145141	157279	148384	131787	150600	101579	138717	149533	157454	121840	141617	134374	134805	120522
223	D-Ribose-5-phosphate disodium salt hydrate		25.476	90.857	58.98	46.78	17.692		107.253	197.628	73.816	69.303	56.537	12.645	64.296	54.444	128.147			59.937	8.932	68.323	47.065	45.895	86.905	220.149	42.556	64.044	80.009	125.087	125.234
229	Riboflavin-5'-monophosphate sodium salt hydrate	471.029					537.304	1027.87	679.683	459.08	922.347	204.765	1686.7		1370.12	518.104	249.659	421.873	959.759		557.67	761.505	336.846	404.428	408.507	1325.8	646.426	227.545	367.099		501.333	872.757	276.497	678.04		279.409
231	Fumaric acid	33.708	56.042		35.692		30.985		27.432		44.62		9.653			15.874	76.193	28.771			32.071		75.342	73.966			26.486	43.891	55.328	19.769	9.099	75.131	70.577			54.187
232	Fusaric acid		16.426	100.526		76.298			52.365	56.543	120.566	222.558	242.142	35.232		32.323			143.952		30.56	48.387	48.098	33.14		10.126	83.655		44.734	33.649	52.51	125.023	99.965	82.504	89.543	96.19
233	Gibberellin A4	46.435	34.552			36.858	29.065		45.287	3.891	127.052	16.304	69.38	84.733	13.205			21.385	44.885	12.488	6.843	6.973	26.157	40.068	5.771	28.058	41.58	24.549	33.978	24.42	2.935	26.298	22.145		15.235
235	Glutathione (oxidized form)	183.465	168.558	101.407	53.441	342.145	169.126	411.288	408.443	178.775	413.205	245.837	101.426	37.537	73.207	217.64	172.775	100.742	111.373	272.639	325.129	261.399	332.061	223.617	213.392	140.951	127.939	191.643	188.184	85.643	188.79
237	Gly-Gly	379.537	673.547	1115.4	255.819	34.865	322.924	861.567	192.385	682.908	348.168	504.625	857.153	497.363	490.269	851.087	357.747	215.69	799.959	696.498	700.114	692.062	745.299	472.489	367.906	356.544	340.143	328.136	524.702	768.09	1001.06	394.702	370.259	449.286	582.575	383.599
240	Guanine	36.191	68.878	137.403	76.358	90.363	15.956	141.799	125.829			58.512		145.908	53.954		29.439	78.627	79.64	24.565	43.847	20.879	77.544			33.361	115.848	33.926	75.248	41.535		71.074	85.887	67.662	25.258
241	Guanosine	309.181	144.188	149.027	132.466	49.16	110.23	107.612	221.425	341.027	138.817	78.459	29.276	13.563	62.175	26.666	158.75	162.304	187.49	54.919	49.494	65.707	24.003	30.457	98.852	67.725	22.526	5.79	62.119	126.325	90.511	0.648		8.397
242	Guanosine-3',5'-cyclic monophosphate	76.352	8.053	2.543	1.887	12.061		6.186		0.927	19.909	2.564	0.899		11.194	15.584		2.114	5.526	22.119		5.04							7.564	14.753	0.591		1.438
243	Guanosine-5'-diphosphate-D-mannose sodium salt						0.186			3.652									9.96												0.931		0.138
244	Guanosine-5'-diphosphoglucose sodium salt					0.267								1.098									0.308						0.288
245	Guanosine-5'-diphospho-beta-L-fucose					1.012	1.692	1.312															0.344
251	Hypotaurine	4782.81	6382.73	4308.67	6490.45	7646.72	6294.18	9128.06	6939.57	7477.51	8136.97	6728.23	5452.03	4548.31	4210.66	4266.96	5045.66	4563.33	4742.53	7941.3	8194.31	7502.19	7732.42	6200.81	7350.29	5608.6	3394.18	4608.73	5726.39	7094.57	4653.42	835.814	438.901	1780.87	640.509	822.076
252	Hypoxanthine	16891.5	13528.4	12739.3	15918					17703.5		6856.74	10466.1					9320.47	18272.8	16701.2	19329.8					17930.5	14054.4					12738.9	9450.23	6219.54	5471.37	5378.17
254	Indole-3-acetaldehyde sodium bisulfite			3.061	4.838	0.632	0.498		1.62	9.592	13.242	4.109	15.394	53.596	1.219			0.17	27.26	3.439				9.013	19.353	15.062				22.801	4.373		1.806	20.403		1.227
255	3-Indoleacetic acid	119.253	439.308	256.118		138.15		225.894	105.122		98.997	132.501	142.743	232.835		91.47	368.532		525.086	47.033	352.5		94.007	88.261	80.984	51.407	287.471	392.618	352.274			124.172	86.354	252.48	313.906	85.736
256	Inosine	852.319	467.838	392.887	530.758	335.036	108.772	211.619	643.703	951.597	368.272	267.528	193.071	107.833	91.355	92.06	493.071	1581.85	386.166	52.412	620.147	153.872	33.845	166.845	82.891	104.733	82.641	175.455	391.83	497.641	935.249	61.397	24.215	69.955	48.279	84.077
258	Inosine-5'-monophosphate						2.786		0.514	0.373				0.453				0.146						0.526
261	Isoguvacine hydrochloride	24.392	0.498		19.492								4.255					1.022						0.648											5.009
267	L-Asparagine	2976.13	3236.86	2279.43	6470.85	7424.28	4126.59	6090.93	5789.78	6196.76	5329.61	3568.77	2923.57	2678.45	2435.84	2396.91	2810.28	3346.98	3022.99	4050.27	3914.81	4081.36	5085.47	5638.15	5310.86	3167.54	1734.85	2668.93	3666.66	4643.95	3052.09	194.485	133.619	240.616	101.305	151.02
268	L-Aspartic acid	3001.78	3064.13	3411.67	4061.72	6726.97	2792.59	3267.65	3381.29	2644.31	5125	3598.02	2236.93	2106.52	3317.25	3009.37	4060.72	4125.57	5216.36	4738.76	5254.71	4678.44	6573.78	3490.21	3952.01	2720.6	2984.12	3257.07	4701.27	5824.42	4609.1	104.644	127.42	170.099	61.731	179.82
270	L-Cystine	217.521			118.354	260.845	644.214	306.225		312.526	493.374	261.641			164.121	781.344		206.126	284.432	191.11			88.194	168.67		465.607				99.14		135.619		396.837		211.657
271	Leucylleucyltyrosine	311.091	373.245	498.317	277.936	301.808	123.436	361.268						63.679	201.927	172.581	216.156		384.295	197.841	97.273	371.808	254.04	364.536	86.583	199.096	227	173.017	152.515	110.925	228.532		128.183	113.529	250.766	113.571
272	L-Glutamic acid	32741.2	36198.2	39860.3	60426.8	92068.1	43240.9	52108.4	58367.5	52166.4	49558.8	35490.5	25119.3	28559.3	45106.9	40171.3	58131.2	37990.2	58173.5	42224.7	54556.8	44906.2	56225.4	34709.3	49821.1	35533.4	32481.6	32098.4	53248.1	63776.2	46006.6	333.682	253.034	338.087	257.02	318.194
273	L-Glutamine	8719.76	7197.01	13791.2	15786.2	12381.9	7195.65	12696.4	17567.1	15858.4	2646.52	5586.25	3419.5	2363.23	2972.57	3530.85	10759	5194.91	10388.3	1630.4	1980.84	2093.76	443.539	597.387	761.422	586.55	1075.93	957.832	1939.01	4038.99	3315.08	26.603		4.128	8.215	5.365
274	L-Glutathione (reduced form)	1859.23	2134.75	1619.86	2229.78	3397.93	1732.22	4213.98	3586.09	3304.06	3099.91	2322.49	1291.36	1151.7	1538.54	1431.65	2477.13	1883.82	2134.4	3663.03	3116.33	4053.75	3874.64	3151.99	3488.77	1715.3	1975.07	2228.12	3103.12	2430.93	1878.76	66.768	195.775	93.338	117.904	116.076
275	L-Histidinol dihydrochloride	132.863	247.048	244.02	114.823	115.434	415.381	372.931	272.127	108.854	23.799	47.723	35.537	23.212	81.482		122.083	267.334		181.525	175.481	281.396	117.273	120.073	106.732	33.583	98.873	16.226	23.335	175.536	366.722	128.524	157.674	37.79		174.598
276	L-Homocarnosine	42.843	50.104	61.111	20.127	40.808	35.574	17.856	20.098	28.7	36.401		29.812	12.205	10.485	67.516	6.125	12.971	53.516	24.249		48.134	79.33		37.729	87.195	70.321	30.798	39.123	10.182		9.936	41.137	39.574	0.408	10.227
277	L-Homocystine			5.098			14.256						0.293	7.23					1.47					0.203							8.241					0.506
282	L-Methionine sulfone	559.842	755.242	1081.88	369.282	434.289	402.293	519.147	575.545	741.132	96.783	450.652	53.74		231.213		324.63	328.673		438.35	344.553	281.868	184.464	477.464	122.695	106.978		244.352	515.394		326.443	170.937		129.493		145.62
285	L-Ornithine monohydrochloride	617.032	527.729	561.117	529.78	487.221	378.962	553.619	595.942	805.461	77.833	316.936	285.203	183.447	228.763	159.474	500.015	228.099		205.827	129.331			281.756	137.441	169.805		115.672	92.651	684.249	31.405	88.17			163.372	190.183
286	L-Proline	15406.1	11654.1	17886.6	17580.7	12610	5552.7	15316.1	17601.2	20947.5	11071.3	7847.42	5608.56	7579.56	6734.67	11754.1	34139.2	20221.4	33414	27467.1	45905.2	36046.8	7109.09	6329.94	7462.36	21173.2	20800.1	13149.8	9793.15	21966	19652.9	212.575	149.853		32.73	258.248
287	L-Pyroglutamic acid	3134.67	3439.3	4793.33	4207.24	3837.91	1828.99	2802.1	3526.32	4216.36	1188.2	1787.14	1505.45	1843.46	1304.17	1577.29	8234.81	4492.24	10904.2	1016.17	821.479	1057.63	939.861	649.807	674.809	733.562	689.567	230.295	1048.86	3607.9	1282.26	833.873	630.392	819.315	502.36	120.386
288	L-Serine	2567.43	2740.82	3746.28	3196.05	4876.9	2864.84	2768.36	3583.96	3896.75	2846.86	2840.92	1621.77	2015.22	3646.07	3744.69	3214.64	2562.97	3241.35	2179.95	3074.87	2452.5	1962.04	2411.26	2898.74	3072.43	4663.29	4043.84	5568.41	6342.16	6220.77		51.056	86.588	114.882	152.176
295	Maltotriose
296	Mecamylamine hydrochloride	562.106		272.001	345.357	129.672	547.781		786.254	810.213	248.72	247.199	1181.74	594.266			1066.29	982.172	816.024	317.178	792.663	809.381	1116.86	908.813	517.926	372.978	833.03	492.64	177.233	1023.8	770.475	708.128		78.782	906.712	1151.99
299	1-Methylguanidine hydrochloride	199.699	201.587			108.752	133.112	139.8	211.467	205.178	262.234	100.464	76.194	203.496		392.072	415.767	381.083	264.561	303.472	211.039	199.236	196.541	147.731	216.226	120.636	260.148	194.864	477.053	488.633	636.378	23.699	51.795			44.619
304	N-Acetyl-L-cysteine		168.402	135.524	51.289	55.851	81.434	116.243	208.276	119.402	36.792			118.117		31.961		72.059	58.264	23.594	161.573	14.838	235.751		149.671	173.378	169.709		62.282	118.65	21.497	78.027	27.388	54.492		35.026
306	3-ureidopropionic acid	30.31	152.601		68.934	257.19		281.291	206.741	461.288	253.802	138.797		273.065	213.455	191.246	72.278		268.767		124.16	50.537	90.231		157.271	168.096	205.32	63.705	138.52	25.124		45.332	108.92	133.466	89.638	141.998
307	N-Formyl-L-methionine					23.738	8.067		42.073	3.303	5.798		30.592	11.874	30.107	3.906	2.588	27.632	46.329	2.174	13.791	2.271	1.864	1.324		0.766		2.813			1.623		10.535	0.614	1.231
309	Nicotinic acid mono nucleotide	17.743	21.012	13.753	2.488	15.342	15.751	1.749		3.342	2.936	2.884		3.745	3.446	11.813	1.527	17.784	0.381	3.437	6.894	20.795	3.886		12.609			11.122							0.352
314	2-Hydroxycinnamic acid, predominantly trans		136.332		902.011		431.974	910.217	416.596	534.121	623.628	369.748	732.619	531.717		657.508		379.416		564.664	183.843		1529.91		536.71	723.878	445.419			266.401	1099.96	660.063	781.99	617.398	217.372	1030.23
316	o-Phospho-L-serine	131.62	162.283	341.204		357.755	195.75	46.937	7.336	109.952	316.762	219.516	202.152	52.615	92.951	69.284	181.2	234.552	253.095	173.687	157.102	127.934	191.573	77.454	246.174	55.883	14.954	7.352	52.342	133.483	75.996			0.243	0.202
317	Orotic acid ,Anhydrous	39.445	62.56	4.594		129.514	110.351	40.55	35.164	63.942		16.907		39.488	6.144	3.663	46.653	72.132	68.317	32.165	45.63	35.224	79.804	99.591	51.925	28.385	57.543	95.29	45.4	73.102	145.98	26.098		42.554	29.052	68.326
322	Piperacillin sodium salt		18.049			0.376		3.194	7.849			3.251	1.98	25.586	7.486		25.44	20.777			0.834		0.82	7.002	21.416		8.107				2.373	4.041	6.525	2.117	8.207
325	4-Nitrophenol			188.757																					178.013	109.246		93.35
328	3,4-Dihydroxybenzoic acid	666.537	430.491	147.089	440.559	266.854	683.871	90.449	427.253	399.643		184.18	496.267		345.56	395.567	488.978	57.768	516.604		79.916	231.547	446.259	221.49	289.633	647.464	679.49	341.707	502.079	1068.77		380.138	674.125			300.226
331	Pyridine-2-aldoxime methochloride		67.773	41.961	15.824	17.181	39.805	23.662	65.823	40.131	4.522			25.551			30.151	37.938	19.16		59.19		44.973	8.447	8.728	31.288	13.537	29.913	12.19	23.759			1.881	10.577	3.303	32.54
332	Pyridoxine	2855.28	3462.88	1349.19	1505.07	1350.69	2117.39	3845.71	4084.19	3203.31	4644.73	3805.14	2129.27	1478.98	774.208	1009.4	2496.7	1029.28	4332.15	2629.61	4134.39	5487.74	3726.98	1845.2	4228.27	3653.13	4028.99	3022.09	8492.92	6718.77	6375.5	457.446	355.863	492.806	173.359	230.627
333	Quisqualic acid	1177.24	1165.77	489.283		1737.43	1203.36		1021.14	1568.74		1373.45	913.438				1050.15		459.375	1448.88	1266.24	1039.94	324.313	1006.67		1172.58	457.26		465.754	691.173	526.729	10.459	33.552		75.172	58.873
336	S-Adenosyl-L-homocysteine	121.731	83.307	21.993	168.71	153.95	111.395	95.1	162.463	295.579	50.324		52.317	0.555	25.355	14.292	8.655	14.16	78.689	71.062	199.232	86.782	45.608	44.956	93.065	35.084	22.078	31.104	153.823	50.852	162.466	5.577	9.156	7.506
338	S-Carboxymethyl-L-cysteine		329.461			28.59	35.28	106.087	119.567	154.389	106.668	36.644			37.197			90.084	32.883	245.607	24.21	163.897	67.267	140.416		167.411	83.663	48.466		91.353	102.111	186.425	67.211	172.683	193.47	151.342
339	Sebacic acid	4421.02	4516.4	4199.19	7306.81	4100.08	4890.05	4354.17	4475.77	4822.55	4838.06	3913.45	4614.98	4124.95	4797.69	4934.99	4012.47	7515.15	5431.26	3926.28	5359.29	4636.58	4732.89	6704.16	4383.65	6666.88	4815.56	6255.15	3873.85	4004.11	5028.64	3992.95	3904.76	7014.95	4113.18	6164.34
342	Spermine	174640	169202	171460	147428	174865	170758	170136	170849	172066	168955	172715	169953	179067	173809	168094	176742	156596	173081	182830	173484	184785	182618	152227	181691	155787	168242	147380	181674	183454	177779	174325	178124	152353	183292	153137
344	Succinic acid	966.808	1020.59	929.008	800.307	1029.42	807.474	719.983	743.389	639.979	531.14	633.454	569.73	483.085	440.159	605.661	431.437	636.552	539.489	344.622	543.731	646.951	706.849	578.555	562.942	615.407	362.113	449.585	709.383	547.07	711.172	308.203	431.564	368.217	289.583	327.641
350	Thiamine hydrochloride	1672.99	897.828	1671.37	301.357	776.982	204.975	2910.46	2863.09	4996.09	2372.33	1255.76	813.559	498.075	969.859	408.709	3446.24	4327.04	4597.44	3444.93	4315.75	3398.79	1447.78	739.351	1362.41	548.207	568.34	925.974	401.636	464.277	509.5			15.736
351	Thiamine monophosphate chloride dihydrate	6.599	0.197				6.379		28.326			8.898										6.115			2.26
354	Thioglycolic acid solution	106888	89167.7	74620	99329.1	79876.9	97698.9	123603	97756.5	112862	100486	80581.5	97681.3	103949	99773.8	108626	99192.5	104338	105085	105753	102690	106264	106362	115909	106950	101488	109358	77396.5	104423	107789	112360	91945.8	105592	99982.9	97621.6	91994.2
355	Thymidine	38.423	6.64	54.302		9.255	34.262	24.092	59.44	11.947	31.859	28.34	39.694	4.563	16.85	115.9		15.993	88.053	18.666	9.06	39.274	43.176		26.823	19.266	23.615	16.697	56.551	92.888	55.512	13.283	51.058	38.981	16.678
356	Thymidine-3',5'-cyclic monophosphate		0.78	0.581	23.45	0.534		1.417	4.56		1.892	0.802	2.586	0.576	3.591	7.368	9.644				0.146		1.749	3.68	2.348	7.752		4.178	1.729	0.939	31.392	0.298	3.706	3.915	4.33	1.373
358	Thymidine-5'-monophosphate	1.652		0.652		2.122	0.381				9.071	17.042	4.784		8.58					9.694			11.542	5.948	1.142		6.522	5.175	5.658
361	Thymine	36.832	40.121	23.832	13.904	12.905	10.036		8.206		6.378	4.434	1.573	12.298		27.526		12.043	0.906			23.857	24.763	5.042	12.003		11.359	22.073	12.789	11.45	16.882	8.626	25.932	9.778	3.629	4.166
363	trans-Zeatin-riboside	60.643	28.669	131.257			25.979		5.867		71.419	35.032				41.841	82.429	92.961	108.696	106.217	53.599	50.881	88.948		39.583	48.963	140.442	19.807	18.461	33.309	43.39	46.396	62.692	4.692	9.563	8.65
364	Tyramine	99.384	94.984	138.633		21.706	80.314	121.369	87.65	173.247	38.811	28.484	41.447	62.23	161.555	50.348	139.542	108.81	204.574	9.177	37.056	88.755	96.718	25.022	14.085	10.707	43.505	167.86	257.898	559.544	1596.29	6.878		14.829	10.589	37.753
365	Uridine						0.15	3.934			6.601								11.153		5.417				3.669	0.743	15.746	6.088	1.008				5.403	0.284	1.451
372	Uridine-5'-monophosphate	68.858	310.325		347.413	296.878		132.785	450.239	477.895	130.753		19.834	131.068	12.53	50.948		286.739			89.259	89.574		253.105	54.225		25.991		168.468		246.823	46.869	38.399	25.851	23.842	75.548
373	Xanthine	2.05	0.409	0.279		4.892																					0.292				4.943				1.3
374	Xanthosine-5_x001B_$B!l_x001B_(J-monophosphate disodium salt		12.809	36.959	26.006	95.614	58.53	28.644		39.636		40.089	5.237	51.099	27.399			20.881	2.375	59.375				37.516	25.764	2.645	26.987	16.909			20.333		31.391	9.179		3.228
379	alpha-Lactose monohydrate	19.073					11.145		1.028	14.128	11.681	3.191	75.343		1.988		5.538	0.426					6.467	11.153					5.563						0.984	4.898
383	3-Guanidinopropionic acid	667.428	470.31	107.228	415.701	572.418	179.495	55.364		383.641	181.21	106.886	478.424	547.918	151.512	134.765		284.461	378.096	623.421	176.068	118.524	506.379	80.37	290.417	216.651	217.428	398.69		360.773	222.453	249.305	493.37		266.098	142.206
386	beta-Nicotinamide adenine dinucleotide hydrate				0.267		0.344												1.146
387	beta-Nicotinamide mononucleotide				244.49	337.416		103.607	117.828	307.463	112.235		216.035	76.864				227.103	235.893			58.96	118.667	52.217				58.444	57.33	65.091	109.768			0.38		1.579
388	Sodium phenylpyruvate	1.39	2.569	10.814	25.881		0.539	9.375	22.15	7.428		11.097	5.843	0.507	0.656	0.646	0.83		2.786	6.896		5.218	8.91			2.174	5.024		2.999				0.386		2.29	16.779
389	gamma-Amino-n-butyric acid	2155.26	1644.82	1895.81	2388.64	2211.37	812.194	1313.71	1239.18	1840.94	1196.39	1310.95	679.508	939.426	1295.34	1124.03	3754.36	5831.32	3239.99	3100.38	3033.72	2393.98	1269.61	1533.71	1139.35	512.593	590.402	1080.28	2672.26	3047.19	3705.47	268.181	268.137	289.992	225.919	194.733
391	delta-Aminolevulinic acid hydrochloride		10314.3	18253	19302.6		19084.8				11285.3		7751.91		13980.3	14975.7		21556.6	18162.4	6667.65	12849.4	6966.38	5753	7873.33					5535.31		6972.77	24135.3	14571.7	24599.6	9352.58	27188.4
392	6-Aminohexanoic acid	206.519	60.379	265.302	41.335		92.374				42.608	126.125			87.105	218.559	136.353		70.476	80.795	83.09	44.261	138.399		78.554		278.856		50.81	172.496		415.429	91.011	225.457	32.679	211.581
394	Catechol	0.15	0.186				3.755			0.174		0.381		7.024				0.452	1.138				2.267			1.1	8.267			1.088		0.174	0.499	2.159
398	Eriodictyol	13.213	71.034	80.094	22.296			57.9	43.046	13.654	167.577	64.569	111.397		147.06	77.214	52.083		38.001	162.419		25.92	41.163	135.736	110.242	69.293	143.702	71.646	14.829	30.35	199.962	34.82			165.806	30.472
400	Genistein					438.987						524.563	39.626		272.135		38.532				45.255		3.841							21.291				27.138
407	Naringenin	70.976	97.058	132.55	141.391	39.233	158.652			50.465		36.205	24.615	76.2	32.339	121.053	74.772	96.921			139.342	9.978	4.52	97.441	30.251	8.304	22.039	97.518		72.938	216.748	59.461	19.356	22.018	39.174	68.041
408	Pelargonin chloride	3.738	4.171	2.437	4.114	0.855		14.729		10.612	28.293	6.849		2.337	16.442	18.819	3.511		10.18	4.565	8.336	14.052			13.496	2.605	13.481	12.797	11.856	14.33	2.071	0.601	3.411		30.889	7.003
413	apigenin-7-O-glucoside																	8.406	0.3
414	Rhoifolin	6.149	39.05	16.628	12.524	27.028	15.321	79.266	51.961	8.817	16.585		70.172	14.602	2.539	19.85		5.455	4.324	35.555	1.64	22.86	4.049	21.498	27.867	30.925	17.731	15.259	58.969	15.129	1.987	22.944	23.865	14.623	19.423	46.971
415	Baicalin	82.9	45.235	71.347	19.006	79.273	12.285	38.461	132.559	14.917	21.213	156.968	52.415		22.093		92.487	196.344	119.477	101.562	12.397	32.649			22.075	172.553	71.89	85.164	12.115	14.915		63.634	17.472	73.922	42.351	8.336
416	Keracyanin Chloride		5.97	1.319		20.42				12.867	3.35	12.771	2.88			1.519	3.137	10.06	4.405			31.625	22.016	7.282	2.277			8.839	3.657		22.154	4.498		9.911	11.889	13.914
419	isorhamnetin-3-O-glucoside	22.907		0.797	6.748	6.892	32.614		8.521	9.934	5.103	9.187		37.133	2.694				41.02		17.819				14.845	29.831						28.656
421	Robinin	1.37	23.205	11.375	2.704	11.97	4.457	13.03	3.015	10.937		9.904	16.085	16.37	20.887	55.272	19.957	5.163	23.003		126.186	15.481	15.662	10.27	0.336	27.754			7.367				3.028	8.259	24.609	24.398
422	kaempferol-3-O-glucoside	274.641	171.575	188.328	95.578	198.492	194.591	114.296	119.468	126.367	245.011	92.1	78.502	164.304	181.993	87.57	3303.36	7373.7	5364.67	205.374	131.484	213.708	143.301	75.659	89.354	196.118	116.486	205.814	957.092	1044.03	1423.54	110.513	109.001	107.525	154.129	182.517
425	Homoorietin	201.913	202.405	80.508	60.472		195.96	62.183	129.807	71.127	27.446	118.061	164.94	29.439	77.477	68.166	18.102	216.655	27.498	144.62	139.915	62.304	75.807	68.601	51.036	52.603	118.403	61.529	57.119	193.725	130.623	73.865	157.334		187.314
428	naringenin-7-O-glucoside		13.899	40.137		92.004	28.611	1.513	58.278		7.451	63.299	3.447	20.189	7.868	23.721	26.586	72.173	3.814	36.305	27.871	71.911		26.101			30.415	48.058	11.07	40.431	9.984	28.309	2.245	20.38	5.908
429	Callistephin Chloride	48.997	203.868	160.087		145.224	32.582	72.326	124.069	86.498	167.587	80.571	172.733	85.995	115.431	178.575	140.608	120.131	55.948	42.561	35.89	142.647	90.158	209.526	171.419	23.141	182.9	61.535	121.382	61.912	99.129	188.885	199.469	30.424	97.658	141.463
430	Puerarin	302.04	458.222	344.261	313.207	603.831	610.451	547.594	460.053		473.402	589.712		367.446	279.276	167.248		485.583	485.905	440.737	342.321	483.268		194.451	421.29	487.913	565.377	505.55		307.879	433.425	530.233	312.509	404.592		399.572
431	Peltatoside																									0.15			1.344
432	Hyperoside	148.121	184.353	126.214	263.308	216.861	214.006	152.205	146.26	152.487	145.379	65.171	240.425	177.673	121.251	275.255	1245.48	2399.86	2094.13	130.738	95.136	350.335	195.465	149.607	224.262	225.652	239.202	299.715	15148.1	23960.7	29028.5	191.007	144.963	179.941	219.544	126.103
434	Quercetin-3-O-glucose-6''-acetate	235.208	250.704	262.339	114.626	242.541	191.244	217.812	205.983	116.007	232.671	167.677	209.557	259.649	190.305	247.814	202.684	112.721	123.292	232.253	52.784	183.343	175.771	117.199	403.232	131.551	251.317	151.133	123.91	152.188	218.846	206.613	151.268	256.898	200.34	151.076
441	Capsaicin	70.838		12.312	11.245	25.333	39.777	18.602	215.016	134.697	107.327	37.215	136.561	28.94	37.43	71.498	26.958	95.027	66.777	48.982	90.705	109.381			10.579	49.553	60.944	64.192	106.486	32.563	8	51.247	37.899			3.407
442	Dihydrocapsaicin	42.678	18.959		97.998	91.972	42.357	20.879		107.206	82.309	8.116							143.572	163.328	61.048			30.958							157.364	87.269		108.339	196.003	15.052
443	nordihydrocapsaicin	51.313			19.725	11.998	18.242		2.622		48.307		100.914	47.059	51.906	19.92	22.476	11.462	124.299	44.043	126.176			42.618	4.956	46.519	64.07	40.516	79.675	24.782	5.416	8.598	8.94	20.749		7.462
451	4-Coumaric acid	472.05	921.417	1295.85	1189.62	427.474	1231.75	1303.51	999.455	1518.88	897.155	870.771	1198.74	973.855	832.927	698.635	843.395	821.417	1129.44	661.366	1153.5	1071.67	428.788		1038.62	871.516	1317.69	972.226	1082.11	899.757	949.286	1242.89	1337.07	950.299		521.495
452	rosmarinic acid		5.416		32.536	3.461	22.003		6.771	12.32	1.579		1.236	3.378			0.496						0.915	1.916		0.745	9.397	1.876					18.698	18.359		8.466
458	Procyanidin B2	14.951			17.863		15.207	8.052	13.202		32.44			9.735	11.474	17.866		3.293	19.132	29.701		3.509		16.77	19.638	8.291	25.675			32.155		13.472		5.737	4.973	45.991
459	Procyanidin B1	33.099	0.308	34.131	47.659			8.072	4.781		12.488	3.293		33.195	1.498		48.331	0.171	4.244	14.835			35.811	0.293	14.518	16.402		15.451	5.826	13.836		26.718	0.22
461	Kaempferol-7-O-alpha-L-rhamnoside	57.719	2.788	57.563	46.575	113.8	42.793		9.858	42.115	63.609	72.858	72.45		28.669	21.35		195.76	63.332	45.889		30.541	17.613	42.098	42.258	44.525		94.647	19.482		61.519	35.105	26.509	123.676	47.01	187.602
466	3,4-dihydroxyphenylacetic acid	209.924	125.647	54.933	107.226	140.419	106.169	23.184	107.294		172.593	12.722	98.669	24.703	325.351		252.838	101.226	111.526	109.735		149.002	16.124	95.512		86.91	56.364	172.288	66.415		221.153	53.718	26.292	9.408	123.093	28.309
469	3-cyanopyridine		0.441	4.488	40.031	14.938		4.707	12.778			4.999		13.181	13.172	19.497		32.959	16.653	12.796	14.309	22.54			9.974	12.208	2.335	33.398	40.946	3.048		6.437	4.774	1.706		30.92
472	beta-nicotinamide adenine DL-nucleotide ,reduced dipotassium salt																					0.19	0.627
473	urocanic acid	120.74	675.66	222.333		959.918	943.534		638.786	357.768	525.389	477.445	1531.63		390.272	114.509	173.592	276.177	242.994	1036.86	734.425	685.575	1423.55	443.614	804.293	184.59	332.784	614.658	673.356	659.834	565.754	1359.51	696.914	1068.04		585.951
474	N-acetylneuraminic acid,Type IV-S,Synthetic			332.541	1437.07	512.291	184.71	215.543	222.709	150.467		116.03	735.348	18.505	73.968	499.856	136.414	128.792	615.297		105.155				118.928	942.246	369.026	122.313				305.207	992.588	373.962	658.732	315.529
476	N-acetyl-D-mannosamine		47.491	3.861	7.768		15.052				40.066	15.493	41.992	2.527	7.432	10.425	6.716		41.343		23.27	29.371		18.756	22.527	22.43		34.993	15.518	3.572		12.475	36.344	11.609	5.101	7.656
477	O-acetyl-L-serine hydrochloride	881.652	834.58	674.275	914.088	1275.98	760.592	1106.98	1415.31	905.516	945.383	959.376	947.499	392.334	516.982	547.986	890.29	745.849	805.385	578.146	564.573	736.523	546.576	678.269	635.541	364.533	181.912	462.01	1242.24	1190.44	796.847	119.26	30.324	82.845
480	2'-deoxyguanosine 5'-monophosphate sodium salt hydrate										0.271	4.428		0.571
483	dihydrofolic acid		9.741	2.665		6.226	9.792	22.555	0.765			21.632	6.139		0.543	2.241	2.094		1.386		3.94	11.624	4.906	2.664		0.186		3.989	24.496	3.603		66.963	0.795	2.656	8.144
485	4-methylumbelliferyl acetate			61.99		95.359	93.871	45.804	307.262		141.244	196.445	159.107	126.833	91.252	234.594		158.302	117.729		63.637	31.414	155.594	169.493	384.015	189.072	254.126	131.311	109.311			40.618	189.381	69.77	120.22	287.382
491	pyridoxal-5'-phosphate hydrate	427.725	270.7	420.679	734.462	876.581	548.145	415.724	521.454	615.928	695.836	337.759	236.454	294.463	348.679	339.943	331.417	338.633	349.127	632.387	681.026	519.679	609.254	487.361	525.397	210.018	239.007	290.194	540.212	552.589	683.032		9.297	4.315	8.149
492	pyridoxal hydrochrolide	930.846	1719.7	1070.41	1426.23	1364.53		520.245	365.644		1280.05	680.208	1885.42	1270.39	594.732	1496.24	953.756		1471.65	593.536	1250.94	911.25		782.228	481.914	429.916	882.912	1487.37	1591.4	1215.29	983.847	880.848	143.722	404.466	775.753	1935.92
499	N-acetyl putrescine hydrochloride	13469.5	25542.7	17999.2	32280.9	30006.2	21178.4	29949.2	18291.7	28529.4	25045.5	17488.9	23414.3	16456.1	12675	16443	21013.6	16547	15160	23052.8	23524.4	11607.8	27789	24861.8	17209.1	14497.9	10382.8	13134.4	4634.11	19513.5	14448.9	15328.8	15804.9	11917.5	20317.9	24708.5
502	L-saccharopine	177.495	178.902	138.637	475.906		174.244		259.111	122.434	21.273	145.978	15.448		124.591	109.569	103.067	163.481	77.939	430.694		353.57		241.092	24.989	4.956	337.402	187.391	932.289	1747.75	2125.38	9.464		15.803		3.165
503	cysteamine		4.526					8.206	25.284			5.628					3.176	0.563			1.757				0.846											10.752
534	D-(+)-Arabitol	4050.78	5065.68	2722.28	5002.72	7094.42	4803.18	6200.06	6082.4	5837.53	7011.57	5545.55	3949.33	4098.71	3582.09	3914.62	5185.28	4131.12	3647.58	6105.98	5854.75	5846.17	5962.8	4627.55	6430.89	3598.63	2923.33	2902.83	4401.36	5244.41	4201.06	659.609	161.72	257.771	117.195	193.724
542	D-Glucoheptose	5.068	2.45	12.587	32.098	36.178		49.79		26.026	16.172	15.265	0.15		23.031	2.807	0.724	13.041			10.805		22.947	26.392	18.624	1.94	5.511	5.713	88.301	72.517	146.328		23.577	1.903
544	Dulcitol	319.236	397.358	330.23	247.088	397.132	337.157	219.535	302.028	371.129	445.753	255.985	362.966	447.748	610.859	449.978	310.114	443.357	498.68	385.351	490.083	497.63	314.841	138.325	156.133	568.975	209.354	314.054	181.94	193.261	512.693	194.671	170.108	143.564	295.168	295.907
559	Homogentisic acid	218.518	49.65		232.273	254.462	344.111	559.203		345.959	241.919	339.018	235.943	219.782	57.214	332.448	337.357		481.231	347.49	170.769	553.694	332.508	125.577		47.309	171.569	167.747	144.074	338.064	111.527	424.927	339.999	170.182	210.749	328.928
573	3-Hydroxyanthranilic acid	206.033		83.974			491.787		98.771	124.195		211.287					290.262					478.794	118.261	510.033		431.731	1435.62				161.183
574	(+-)-Jasmonic acid													0.17			1.486							0.138			10.878				1.162
584	Abscisic acid	409.776		684.472	443.99	375.762	98.232	318.629	231.879	373.686	269.366	288.11		536.067	303.559	628.159	591.818	406.523	63.776		755.375	411.625	854.361	128.979	930.678		772.424		809.35		577.138	806.394		672.526	379.097	484.286
589	DL-Glyceraldehyde 3-phosphate solution	5495.95	6171.41	4151.15	6183.76	8204.29	5841.93	6757.4	7103.65	7630.87	7167.07	6008.57	4782.5	5606.93	4988.37	4675.2	5378.09	4808.42	5721.91	8330.87	7680.88	7386.55	8926.33	7947.22	8773.76	5723.25	4869.99	5466.45	7445.67	8862.4	7054.39	26.695	46.475	1.745	43.692	43.191
603	UDP-beta-L-rhamnose	7.142	0.75		7.402	3.616	11.31		2.041	1.005		0.875			4.514	0.287				1.129						14.844
604	UDP-xylose				6.102	90.148	5.099	75.811	6.79		20.278	8.304	7.218	10.444	55.658	3.812	6.412	8.799	81.007	34.599	37.531	43.675		50.438	2.754	2.313	2.981	78.505		44.555	73.269
617	L-beta-homovaline-HCl	61.03	127.891	204.841	172.848	128.445	515.869	378.965	64.382	30.308	88.699	327.518		171.051	122.381	256.839			262.713	186.869	196.001	281.65	315.409		444.426	74.01	204.21	30.901	287.018	53.329	124.367		66.851		18.304	80.088
629	D-(-)-Quinic acid		34.065	20.951		188.714	30.739	20.148		19.51	44.964	37.727	20.626	49.991	23.131				65.071	37.018		40.992			8.789	8.175	5.119	16.704	89.985	35.196	52.172	1.247	0.257	21.43
630	Dihydro-L-orotic Acid	685.883	867.439	685.371	553.94	449.751	631.089	679.094	1408.55	649.174	681.711	730.685	753.442	573.448	634.729	556.855	624.454	450.143	591.76	688.57	755.985	668.883	645.559	541.786	501.697	526.196	587.161	579.29	575.335	410.851	619.988	471.424	371.269	357.887	488.367	454.172
633	(+)-2'-Deoxyuridine	81.866		21.06	129.899			63.65	46.764			92.514	48.406	51.707	167.667	151.07	29.712	63.107	53.695	148.626		10.554		194.365		67.823			113.996	65.288	50.978	36.706	66.233	6.964	106.538	37.163
636	Chlorogenic acid Hemihydrate	21.765	14.43	46.197	17.243		89.54	14.499	112.84			26.256	7.111	55.6		51.785			11.036	68.382	8.719	67.722	50.991	33.946		13.658				56.733	31.308					7.126
639	6-Hydroxynicotinic Acid	1511.19		1525.09	2356.51	3233.62	1489.32	1050.67	655.247	1547.07	872.856	1755.63						1362.58	1408.23		2379.93	3749.34	1349.95	1248.48		920.094		3394.95	1129.75	442.189	553.097		377.674		601.315	552.651
640	O-Succinyl-L-homoserine	2.702	36.234		21.835	35.175	3.699	18.254				29.94	25.365	11.901	15.798		20.838	24.048		13.287	33.481	40.272			65.001	4.569	20.796				42.222	12.18	11.09	9.726	26.017	19.584
644	Gibberelin A3	35.529	8.972		15.867	14.397	2.146	0.822		6.092	14.606	26.329	0.557	5.381	2.546		4.081	8.846		0.462	16.517	37.721	1.032	19.573	4.196	1.393	3.474	6.948	22.186	2.988		7.979	34.706	18.552		1.06
646	cis,cis-Muconic acid		29.272	66.896	77.797	10.478	32.306			42.213	13.683	51.735		94.128	34.296	9.708	4.202	63.262	13.597	41.363	27.77	23.798		8.941	25.473	11.771	31.874		32.681	31.537	17.249	16.673	9.996	34.889	5.602	27.306
647	Pimelic acid	1086.18		935.489	1465.79	990.628	958.811	918.135	917.956	940.119	993.995	1015.55	1253.17	922.788	923.773	1353.28	1040.57	1404.95		1055.3	1115.66	962.198	845.318	1490.99	1057.22	1190.41	984.026	1282.98	985.71	1102.11	920.106	1019.61	965.778	1680.52		1206.02
652	4-Methyl-5-thiazoleethanol	29.34	54.93	31.682	25.801		22.05	51.427	46.506		69.423	38.087		40.682	32.095	63.36	14.2	64.147	11.225	54.386	35.408	44.217	16.196	56.916	27.526	29.477	75.368	3.555	27.996	42.087	60.898	36.012	32.911	43.194	66.427	19.857
655	Syringic Acid	415.169	1120.75	2994.31		1145.16		782.239	1296.2		1027.02		732.125	1172.71	1495.88		598.231	582.623			738.632	477.541	323.561	586.556			611.894	977.889	822.466	413.256	457.429	796.955				1080.8
659	O-Acetyl-L-homoserine hydrochloride	123.415		136.845			279.815		25.907	67.866	378.232	69.254			57.896		85.347	251.782	141.733	115.112	54.969	84.445	302.942		132.495	35.245	44.192	123.178		142.951	110.929	181.166	224.058	107.381		156.526
662	5-Aminoimidazole-4-carboxamide-1-beta-D-ribofuranosyl 5'-monophosphate		45.501	63.115	242.012	329.362	126.133	131.3	107.813	84.531	86.788	290.336	70.214	67.088	143.188	128.441	135.656	186.33	132.976	130.318	100.798	83.17	203.727	304.683	222.919	112.422	110.18	168.129	250.426	242.753	125.746					1.519
664	D-Ala-D-ala	222.686	128.438	219.419	188.695	371.209	134.1	154.215	158.625	319.09	104.241	76.201	44.8	65.038	79.485	90.859		166.76	32.357	136.233	21.031	20.257	111.142	137.008	33.97	242.827	348.557	337.077	396.982	267.894	302.584
666	Carbamoyl-DL-aspartic acid	67.451	149.882	60.561	195.59	97.342	251.751	64.642	203.916	176.513	301.956	104.182	40.961	87.539		124.737	533.029	216.161	249.115		128.306	119.806	175.664	327.891	115.381	45.832	187.518		250.292	187.577	53.701	46.018	373.717		19.173	184.048
668	Sodium Cholate Hydrate				0.879												0.36													0.279				1.458
669	Cytidine-3'-monophosphate		3.436			4.626		8.173			11.278				11.768		1.045					3.829		1.314					4.037	10.942
675	5'-Deoxy-5'-Methylthioadenosine	3004.75	2577.2	2578.49	3919.5	7516.66	2911.32	3638.5	4227.6	4691.58	2728.82	1660.72	1568.69	1103.56	2030.14	1648.44	1276.62	1761.62	1890.32	2588.31	3647.49	3009.58	2123.56	1498.41	2475.33	1552.06	1503.54	1552.99	2653.72	2526.39	3467.01		4.531		2.014
677	DL-Dihydrozeatin	68.091	106.59	191.788	53.311	78.945	67.361	28.346	154.488			227.955	40.956		90.231		118.517	116.205	80.658	120.549	126.852			349.945		220.714		140.473	39.001	86.674	142.785	54.072	40.843	115.503	73.644
681	sn-Glycero-3-phosphocholine 1:1 cadmium chloride adduct	33475.3	37936.5	40003.7	32810.9	58000.3	23509.7	53061.2	42673.4	66250.6	14022.8	11103.4	8605.71	24181.9	31478.7	37263.1	39128	39192.7	46996.9	51831.3	42741.2	40514.2	23673.9	19954.8	29465.6	23416.7	20754.6	27757.3	22938.6	24839.6	16780.5	20.47	52.589	8.939	26.854	133.153
682	2-Isopropylmalic acid		0.462	0.259		2.199	0.905						2.374											1.81			11.532	1.243	1.027	2.615		1.101
683	S-Lactoylglutathione																						4.769	2.701		4.135				1.308				3.405
686	3-Methyl-2-oxobutyric acid sodium salt	28.253	72.321	39.239	55.64	55.535			4.23	43.831	105.67	62.561	21.029		73.834		53.314	50.141	33.065	128.004	47.483	18.087	18.622		48.251		22.987	23.372		77.832		13.582				32.894
693	Scoulerin	57.584		27.853	81.984		61.28	17.463	34.713	67.603	41.181		28.134	51.281	54.345		1.019	72.988		12.935		56.838	51.12		75.029	31.013	15.323	17.786	78.221	43.301		33.36	61.586	41.753	23.782	48.91
695	L-allo-threonine	1436.09	1705.48	2035.16	1149.94	1449.09	708.841	991.596	1644	1085.34	1339.34	1021.9	578.903	1310.85	1556.35	2132.91	2291.42	2128.71	2242.71	1155.99	1308.74	1139.04	1183.8	1154.07	1768.44	766.515	1163.9	1170.75	3256.88	3893.12	3821.57	219.193	158.488	158.329	63.713	89.649
696	(+-)-Taxifolin	272.356	244.767	319.694	351.259	306.893	202.24	446.662	245.803		347.278	226.378	320.734	384.295	164.181	391.428	258.87	339.631	327.592	235.181	208.027	192.286	245.124	300.147	191.62	166.903	271.703	236.336		273.128		123.61	42.844	177.004		219.335
698	Lignoceric Acid
699	dUDP
701	Methyl Jasmonate		797.676	319.391	238.667	356.206	842.07			963.805	82.176		369.461	1217.27	385.159			1232.21			373.52			1034.27		370.502		302.79		936.744		106.376	255.9
735	Vanillin	18930.8	16223.2	17271	16354	13917	19406.2	14815	12642.8	15726.4	13647.7	16052.8	13934.9	11324.7	15472.2	11862.7	11409.1	12479.9	9555.55	11724.4	11558.2	9859.56	13605.1	9377.07	9522.22	10206.2	8879.69	12410.7	9341.33	8858.85	11357.1	8711.02	7672.7	7477.19	8029.88	8783.4
741	4-Hydroxypyridine	26.649		20.506	23.256	89.723		28.471	50.548	14.877	49.219	20.482	6.537	29.596	35.873	30.526	5.663	29.39		19.027	36.803	28.15	4.565	14.67	55.79	12.03		23.278	28.765	56.669	54.844	37.521	0.166	10.445	9.966	29.594
748	gamma-Glu-Cys	17.368	22.938		48.954		18.685	129.49	73.748	44.996	23.35		67.43	48.661	64.538	11.636	52.591		61.6			18.83	11.564	117.876	76.094	137.393	41.552	72.604	89.843	19.74	84.026	19.736	67.154	64.233	34.046	29.653
750	D-erythro-Dihydrosphingosine				111.296	88.432	136.806	56.388	187.96		188.761			147.138	233.896	366.958	393.447	129.99	216.263	276.486	103.622	673.977	78.243	350.029		97.719	203.694		178.519	169.561		137.224	650.885	378.006	264.11	513.162
751	Zeatin-9-glucoside	12.19	23.789	58.278	28.305	5.028	21.687	14.86	17.275	4.359	16.026	0.724	14.868	6.967	3.675		5.702	16.617	3.428	16.71	9.248	5.744		13.441	2.914	9.15	31.391	19.817	11.09			5.352			22.455	3.556
752	Syringaldehyde	157.653	142.923	71.023	268.672	367.072	181.323	64.332	150.751				129.418	157.628	311.77	294.833	125.79	256.903	163.708	203.813	162.363	242.039	345.039	309.107	340.905		372.798	102.088	309.814	218.709	694.666	55.996	4.223		420.225	352.25
754	Citraconic Acid	28.346	116.03	66.937	135.421	51.423		71.971	31.23	48.822	31.252			25.91	81.373	21.081	35.943	36.634		56.921	28.303	41.528	48.899			21.529	24.118		4.561	100.809	146.559	114.312	22.536	88.988	85.271	90.479
755	5-Aminovaleric acid	73.375	243.829	253.071	189.438	261.102	79.932	21.588	73.11	41.251	120.818	55.187	193.801	147.726	115.722		127.817	25.303	67.276	32.55	12.178		85.868	53.365	136.877	68.154	191.953	48.157	206.236	101.569	217.319	271.283		194.775	48.183	89.759
760	3,4-Dimethoxycinnamic acid	3319.64	3181.19		4704.88		5203.19		4341.01	2512.93	5631.56				3175.08	2379.24	5368.1	6891.4	7468.7	4706.38		2433.14	3607.43		4311.64	3730.73			4155.75		9091.66	11271.1	13256.5	17229.6	20506.4	16048
761	3,5-Dimethoxycinnamic acid (predominantly trans)	6247.37		8758.38		11874.4								10327.7			9183.21		7903.5		11868.7							12765.7		5971.19	20414.4	11868.8	17141.7	22767.5	17359.9	20440.2
763	m-Hydroxycinnamic acid	870.512	1177.6	988.315	1037.98	705.125	1063.46	1093.42	760.672	832.919	1096.31	898.172	1045.88	1013.88	1067.99	1119.52	777.335	717.13	1165.01	685.369	1298.38	678.51	579.134	1014.45		565.822	750.102	622.811	1048.02	847.188	748.956	1032.6	936.096	933.798	894.416	799.241
764	3-Hydroxypyridine	134.254	98.468						180.864	136.159		49.943		134.705	41.169	34.148			136.214	170.528	250.341	56.89		78.424	92.293	190.692	231.487	164.397	132.426	96.159		20.18	66.011	164.69	75.593	117.243
766	4-Methoxycinnamic acid		522.033	282.568	625.032														516.579			237.126				321.882	130.841			125.388
775	D-Pinitol	16.713	26.309	55.328	32.103	7.032	5.326	66.046	458.604	5.609	6.902	17.343	1.833	7.84	27.675	49.105	14.091	53.443	15.201	28.849	21.368	2.285	3.099	11.781		44.053	71.467	11.04	20.811	34.734		1.212	25.062	0.457	24.956	2.023
780	Hesperetin		46.701	33.374	30.146	11.443	118.75	85.104	141.282	34.475	8.844		121.069		70.507	94.85	34.257	141.268	64.933	65.82			109.216	45.994	76.433	165.35	48.491	29.165	141.18			35.366	69.487	100.353	53.569	9.779
781	Itaconic acid		36.556	38.311						25.453	39.827					31.104			18.881		59.666			97.143		119.707	37.259	35.86			20.617	109.468	106.876	38.288
787	N-Acetylglycine	33.365	125.417		88.142	67.044	5.432	35.332	51.052	56.118	36.98				49.399		15.183	40.032	50.581			82.017		37.995	15.064		39.428	16.39	33.078		13.467			135.467	39.192
791	trans-3,5-Dimethoxy-4-hydroxycinnamaldehyde	28.892	40.392	69.459	60.637				72.462		71.811	22.919	53.022		50.973		42.362		31.946		26.85			86.794	85.111			28.873	15.071		59.673				49.852
792	D-Sorbitol-6-phosphate barium salt	35.463	0.281	0.863	27.363	37.427	2.171	21.988	1.659	11.683	28.471	2.41	1.564		24.243	52.844	3.936	24.819	0.297	50.175	17.871	38.424	17.222	2.662	34.602		2.535	19.225	0.462	8.979	0.805
794	Suberic acid	2344.85	2960.24	2669.19	3485.55	2901.28	1814.43	2561.97	2953.54	2383.71	2466.19	2446.9	2241.14	2496.53	2499.38	2738.5	2330.83	3160.07	3076.72	2404.77	2307.2	2350.7	2418.76	2926.94	2388.15	2496	2435.88	2779.67	2459.2	2330.78	2606.8	2120.04	2553.72	2910.04	2510.59	2716.44
797	L-Threonic acid hemicalcium salt	3013.05	3487.62	3687.26	17514.9	29819.8	15633.3	18022.7	19409	16992	4216.52	3011.57	2912.9	1733.05	2276.64	2055.62	3101.54	4224.93	3480.22	1553.95	2867.18	2190.66	3518.4	3979.46	3310.41	1530.12	1854.6	1788.51	1407.96	1239.91	1116.01	113.066	140.85	78.599	35.652	100.699
799	2,2',2''-Nitrilotriethanol		102.516	439.924		907.381	180.359	283.022		243.331	153.534	201.685	536.507	525.03	76.4	347.236	264.154		262.379	800.626	89.406	83.667	300.972		521.894		359.932	256.322	255.564	405.963	454.435	652.078	660.794		554.843	545.967
813	Phosphocholine,1-Lauroyl-2-Hydroxy-sn-Glycero-3-	25.07		4.154	10.822	25.637	39.355	4.798	9.147	8.644	63.638	8.995	54.76		7.213	23.135	36.442	68.388		35.421	95.365	72.12	8.188	15.121	10.225	6.24	37.883	0.789			30.243		45.058	40.486	32.862	5.124
814	Phosphocholine,1-Decanoyl-2-Hydroxy-sn-Glycero-3-		2.6			18.551		83.546	20.343	97.743				6.202		4.098	3.544	81.985		44.795	171.702	38.528			117.746					126.369	0.1			124.451	110.136
820	D-Glucosyl-beta1-1'-D-erythoro-Sphingosine	14.455	19.293	20.033		67.134		177.914	179.905	79.67	15.853		41.331		22.753		10.762	50.293	44.428	206.544	201.233	36.128	43.342		40.294		99.746	63.432	56.471	66.259	78.625	41.909	184.208	12.021	3.55	137.596
838	Malvin chloride		6.755		1.894			36.636	3.044	0.009		9.646		6.739		1.588	1.857									0.112					3.617		3.639		3.515
843	4-deoxyphloridzin																												2.871
844	2',6'-Dihydroxy-4-Methoxychalcone-4'-O-Neohesperidoside		65.843	3.479	20.196	33.808	87.637	33.741	32.125	0.25		100.423		35.559	13.294	14.572	5.353	37.537		42.562		10.565	10.242	40.089	3.149	23.131	46.743	30.449		0.702	18.506		18.559	8.317	58.443	35.738
846	Flavanomarein	74.988	18.553	32.748	139.822	70.603	23.785	115.242	48.509	54.069	188.904	238.623	113.91		238.971	182.028	32.162	302.605	535.538	84.795		47.561	265.358	155.478	6.035	8.64	72.032	27.994	324.005	204.311	154.169	204.153	41.676	252.987	175.567	345.042
849	Hesperidin																											0.887		10.237	0.279				1.215
853	luteolin-3',7-di-O-glucoside	290.515	240.785	376.173	315.138	154.996	258.996	339.455	470.296	469.059	691.765		375.439	384.562	602.699	555.139				172.944	175.521	364.199	514.912	342.911	295.466	116.298	427.628	297.092	329.351	59.733	555.856	354.254	280.433	362.765	212.194	414.932
854	luteolin-4'-O-glucoside	10.83	59.734		19.082	0.95	9.571	23.912	52.065	30.725	69.922	114.866		10.356			15860.5	28724.4	25450.9		45.626	24.566	52.499		42.717	79.569			2224.38	3195.63	4648.92	37.784	25.324	20.862	36.563	2.878
859	Neoeriocitrin										17.645							1.106				0.733		2.215				5.662		1.001
860	Neohesperidin		14.027		13.427		8.307	1.192		1.842	19.388		46.598	9.93	23.256	10.26			8.398			12.473				34.793	14.064	12.906	13.104		26.914	11.564		1.038		10.627
861	Neohesperidin dihydrochalcone																							0.935										0.581
864	Phloridzin			0.393								0.632												0.32		11.363								0.373
865	Poncirin												20.747											0.874				7.803
867	Saponarin	74.093	74.526	268.349	201.042	140.24	170.711	126.521	77.008	32.235	117.172	174.762	185.188	32.409	149.372	75.018		173.357	102.799	53.565	177.085		62.352	60.806	153.445	73.275	96.114	103.344	39.633	61.003		105.623	44.63	9.543	44.89
868	Sissotrin	14.607		8.694	8.691		4	8.259	7.92				3.968	17.875	18.998	9.784	12.741	9.012		28.721	8.067	11.959	1.116	1.98	11.301	29.55			4.93	10.864	1.718	2.297			12.905	27.461
869	Spiraeoside	42.435		66.058									9.299			21.85	1612.56	3008.79	2598.19		1.913	16.466							24409.1	36470.4	46196.8	16.858	24.178		23.684	38.266
873	Solasodine			123.348	79.728	12.45		68.641	52.722	136.336	56.071		115.093	33.765	100.087	48.782	54.233	24.504	101.509	80.94	51.02		78.899	31.768	104.948	124.207	28.984	33.951	13.719		108.247		59.445	61.571	118.837	48.406
874	Vitexin		141.267	311.444	260.432	364.987	78.153	121.676	272.139	191.991	423.037	185.812		69.28	348.044		61.794	315.477	86.116	68.339	215.9	495.396			151.904	247.446	121.791	343.641	97.248		43.372	375.227		59.488	183.303
890	Methyl Dihydrojasmonate	377.817	79.558	19.925	88.497	177.331	37.532		72.018	164.515	89.337	97.297	31.812		143.946	83.332	181.945	70.304	382.026	126.115	187.562	64.176	78.301	33.138	130.525	31.434				216.647	231.593	267.054	105.54	373.579	190.91
900	N-acetyl-DL-serine	454.82	361.113	306.381	288.663	465.924	65.408	247.683	466.254	436.941	127.336	571.181	481.761	214.709	362.573	177.845	316.567	241.077	423.922	359.861	424.138	62.086	161.73	242.737	289.89	232.624	105.595	197.099	512.38	63.123	265.141	30.628	77.357	91.422		116.309
906	cysteinylglycine					3.022		0.858			8.585							9.182								0.652	15.352			1.984
907	DL-homocysteine	40.1	250.611	435.957	519.914	172.128	527.825	149.597	428.262	406.357	320.361		324.736		531.99	955.949		195.145	86.282	444.565		155.187	41.367	72.129				426.926	628.379	737.195	604.94	183.403	498.286	185.873	452.475	170.806
909	S-(5'-Adenosyl)-L-methionine chloride	675.118	733.326	588.296	1328.35	2544.93	858.756	1209.12	1465.72	1722.02	976.84	623.874	427.796		518.389	229.901	544.368	504.132	585.39	556.401	918.636	493.113	638.116	550.207	464.176	388.583	368.488	483.434	716.993	941.622	890.405			0.372
915	Kaempferol-3-Galactoside-6"-Rhamnoside-3"-Rhamnoside		5.353	4.954		10.158				6.923		6.546						6.434	1.055	7.605		5.25	2.097	0.279				0.405				2.434		2.599
921	Kaempferol-3-Rhamnoside-4"-Rhamnoside,-7-Rhamnoside	0.547	0.445	1.255		2.214																				1.344
922	Kaempferol-3-O-alpha-L-arabinoside													2.268										0.425
924	Kaempferol-3-Glucuronide	29.032	91.869	14.531	81.1		39.751			34.616	24.513	11.312	32.683	37.724	31.026		1729.06	3718.4	2144.37		41.905	40.558	73.437	18.698	4.523	15.415	55.466		6.395	7.949	48.303	51.605	46.132	23.091	8.754	55.129
928	Myricetin-3-Galactoside	112.07		78.22	31.069	94.192			225.145		94.051	33.858	120.949	120.458		126.967		108.441	50.144	69.248		143.589	49.588	59.717	88.719			74.385	89.735			219.641	41.596	74.966	173.077
930	Myricetin-3-Xyloside
931	7-O-Methylquercetin-3-Galactoside-6''-Rhamnoside-3'''-Rhamnoside
933	Quercetin-3-Glucuronide	103.111	56.158			83.926	6.401	46.805	17.923	112.224			82.397	13.004		4.506	106.926	99.765	178.399	63.199		118.479	58.064	25.375				20.303				60.724	12.317	5.638	85.268	135.381
943	alpha-Methyl-DL-histidine dihydrochloride	973.431	993.424	1034.84	1302.48	3841.61	1018.16	1324.38	1505.03	1530.31	1000.11	376.357	515.223	579.174	699.32	317.914	1111.41	1206.99	1459.12	776.973	760.597	785.713	575.94	588.751	991.62	318.627	424.973	408.576	324.344	666.36	468.351		26.224		16.428	189.819
945	3-Hydroxy-3-methylglutarate			49.234	12.819	85.545	14.712		9.701		32.326	19.833	32.198	5.491	25.601	41.009		67.154	29.847	30.886	26.01	35.133	67.95	5.508	26.67		5.572	42.076	35.15		80.723	42.627		26.511	0.433	9.594
946	3-Indoxylsulfate potassium salt				1.823								0.223				3.198																0.194
952	2,5-dihydroxy benzoic acid	260.235		382.542	353.712		71.664	148.757		137.891						63.121	440.731	242.402									158.613	369.998	334.149	47.755	225.222		611.624	168.915	423.942
953	Hippuric Acid	8.334	29.21	24.659	24.146	21.816	35.13	7.023	21.233	110.799	26.648	21.22	15.897	9.639	3.359	27.949		4.754	7.903	7.489	67.077	26.651	73.486	38.596		8.534		25.991	17.539	48.309	62.181	42.575	50.629	33.638	22.973
959	Salicylic Acid	1880.34	2283.42	1806.8	2529.96	2898.93	2246.42	2417.59	1996.46	168.041	2480.94	2137.25	114.019	2528.77	86.148	2464.07	2466.52	2765.92	2863.71	1850.78	2325.7	2921.75	2028.2	2738.71	2999.69	2935.24	2525.8	2418.96	2445.79	2372.09	2698.47	2487.07	2018.62	1972.93	1781.63	2464.11
961	Trimethylamine N-oxide dihydrate	50.043	8.923	75.647	5.675	3.731	12.834	99.963	14.926	72.203	27.276	6.178	42.809	25.222	78.928	63.591	31.294	27.029	107.382	6.287	47.147	24.981	11.351	18.9	27.301				50.166	104.262	122.885	22.85	50.886	32.255	19.65	43.608
967	3-Methyl-L-histidine	463.904	448.291	794.327	294.278	781.613	372.118	544.436	360.108	852.911	550.387	186.204	260.789	189.911	273.192	189.111	435.991	357.203	492.544	282.849	321.463	253.368		292.211	245.81	96.908	51.387	76.28	170.034	304.665	149.51	26.38		56.452	3.39	29.901
968	5-Hydroxyindole-3-acetate (5-HIAA)	690.351	150.513		1432.49	48.408	620.862		771.049	849.986	591.181	679.291	583.923		157.884	1686.98	311.461				627.389	518.653	405.147	209.51			1498.52	48.648			813.925				452.877	1152.54
971	DL-5-Hydroxylysine hydrochloride	14.88			59.051	29.943	26.797	60.966	23.634	63.858				97.288	28.918	59.068	36.432	124.925	157.404	26.05	72.717	54.413		79.59		12.407	14.684	18.12	75.311		26.847	49.176	29.998	26.491		18.148
973	DL-p-Hydroxyphenyllactic acid	12.648	140.342	57.52	185.308		147.295	76.284	95.262	113.801		9.617	114.066		377.233	176.921	58.74	208.047		157.262		65.924		51.518		35.365	74.013	141.161	103.323	17.416	186.816	185.997		95.12	36.969
980	O-Phosphorylethanolamine	19.502	112.442	45.274	20.486	61.353	13.005	43.411	156.24	125.839	90.893	49.472	6.075	55.332	46.069	89.971	73.093	64.763	75.926	46.627	62.574	44.032	33.428	11.431	42.344	99.735	42.96	95.958	65.9	47.3	25.209			3.528		3.516
983	2-Hydroxyisocaproic acid	4.289	11.027	5.685	9.459	3.63	72.102	30.582	5.376	19.265	3.045	22.813		15.083	30.864	17.449	48.472	32.034	18.781	11.945	7.463	14.503	23.415	1.155	28.658	43.88	25.705		5.142	10.773	21.897		7.327	54.831	0.63	19.402
987	DL-3-Phenyllactic acid		69.771	52.72	97.74		112.152	107.464	126.082		129.957		73.894	73.602	60.783	64.567			88.953	32.187	195.278	55.397	48.682	57.767	71.871			180.706		14.212	24.51	48.297	52.236	34.563	13.106
988	Homovanillic acid	42167.8	49625.5	49230.1	45142	33989.3	50054.8	52520.6	39984.3	47648.1	45287.1	44187.4	48635	44157.2	50134.9	46187.2	39811.2	46162.4	38550.5	32037.5	47647.6	39275.4	33317.2	37664	34530.4	34331.1	42054.4	34762	36343.5	37039.3	36728.1	44879.8	40102	38935.8	37186.3	30338.3
989	DL-4-Hydroxy-3-methoxymandelic acid		2.445	4.386		1.033	0.514		20.149	9.462			0.964					18.462		0.15			0.206	27.81			5.994					0.352	2.563		2.932	2.146
991	S-Sulfocysteine	34.69	0.547					10.48				5.855					0.182			4.973	7.556					7.446	2.215	3.903			23.454		0.567		0.231	10.403
993	5,6-Dihydrouracil	638.577	371.437	605.013	1279.78	1062.92	1152.34		1165.43	123.326		308.181	620.28		734.245	433.743	751.99	590.432	665.964	820.549	620.259		731.65	1678.81		1613.2	497.458		1114.85	633.961	894.593	558.612	137.385		596.772	207.644
995	2-Hydroxyphenylacetic acid		962.124	954.318	674.247	581.479	891.043	583.034	726.654	440.607	871.506	519.663	881.607	1090.12	902.64	610.327	912.218	896.78	200.44	1085.17	622.862	457.814		421.135	210.135	548.739	748.093	157.39	494.184	452.774			794.381	734.887		347.892
997	N-Acetyl-DL-aspartic acid	78.39		36.189		26.932	37.76		15.888		21.202	49.845		21.556		43.745	95.014	124.457	19.399	112.93	54.706		45.134	24.18	113.92	49.19	18.698	108.787	34.344	40.422		16.511	39.002	42.426	37.082	54.019
998	O-Acety-L-carnitine hydrochloride	2222.3	2103.88	709.195	1242.09	1399.5	625.054	488.333	809.553	534.517	928.077	853.147	639.759	502.555	1027.79	764.05	1039.29	1307.36	1042.8	2010.17	1539.51	1622.52	1384.74	1626.6	1106.03	1462.32	703.836	1671.79	2000.51	793.937	1374.72	611.311	301.278	290.174	182.964	322.442
1000	Glycyl-L-proline	33.578	45.229	26.573	167.207	67.425	51.348	100.318	134.891	78.798	35.207	46.531	30.677	24.212	8.972			108.983	59.77	121.021	63.468	69.917		15.003	24.442	46.707		11.935	39.928		97.041	29.072		75.591	66.168	82.664
1002	N-Tigloylglycine			84.295	22.89	70.411	22.231	48.164	24.183	8.074		27.385	5.613	18.017	5.935	1.574	32.204	83.917	54.386	35.797	2.166	46.101	59.876	8.418	8.704	45.791	11.503	15.52		33.503	36.381	21.479	6.641	46.829		27.19
1004	(-)-Riboflavin	3837.99	5130.48	4492.96	4250.34	4015.11	3371.93	4132.32	4418.45	4145.6	4350.13	4041.36	3964.55	4041.72	3329.13	3918.76	4072.82	3243.09	4169.64	3323.17	4075.94	4323.92	3630.75	3883.94	3880.71	3705.72	3726.61	3427.51	3131.38	3276.56	3392.62	3939.91	3828.64	3276.39	3545.73	3330.54
1010	Oxypurinol	23.816	43.454	11.651	6.01	52.587	56.11	11.215	78.177	64.383	52.305		7.729		29.77	1.096		26.742	45.698	46.167	20.568	61.702	26.535	57.763	0.956		10.055			32.268	8.214	22.591	74.941	23.088		50.73
1011	trans-Aconitic acid		14441.6		13414.4								6414.02						14938.5					18922.1		11664.4		14159.3		20309.4	19234.9	12150.9	17004.9	12979.7	12419.6	14462.9
1012	3-hydroxy-3-methylbutanoic acid
1014	N-Isovaleroylglycine		1.788	0.66				2.902				0.239					17.488		0.328	9.227				11.04		1.786					1.3	2.247
1016	Choline chloride
1020	Kynurenic acid	232.54	47.352	19.035	174.886	127.201	191.521	41.609	136.141		78.25	114.916		122.905	111.681	129.231	59.047	32.145	87.043	116.517	135.662	68.758	43.997	199.729	49.582	393.803	51.405	69.364	118.888	58.57		41.821	134.127	78.486	188.351	27.894
1023	Acetaminophen	240.791	153.202	71.237	26.49		118.02		121.45	36.886	36.684	87.434	216.984	49.073		121.754		116.891		76.46	54.858		88.291	27.438	114.699	173.609	150.349	58.065	104.34	141.256	5.977	81.06	159.64	72.391	12.109
1024	O-Phosphocholine	8518.56	9224.26	7456.79	6406.4	10747	3281.28	10261.7	8393.84	11255	6863.93	4358.91	3373.56	3799.94	5544.16	6564.13	11427.6	10298	11167.6	16792.1	13305.8	12535.9	6630.1	3321.59	4876.53	5647.09	4462.08	3887.42	4141.35	6054.56	3104.39	44.307	86.416	12.124	24.071	67.019
1025	Glycocyamine	91.941	28.725	24.098	19.729	22.648		35.116	35.949	40.549		105.811	64.209	50.733	29.306	68.524	68.392	110.614			29.365	7.683	22.788		63.043	39.078	52.397	20.066	119.223		32.142	25.343	44.094		86.135	12.45
1026	Trigonelline hydrochloride	6517.83	6087.3	5937.62	3992.88	8358.34	3304.33	6895.56	6418.29	10992	5489.34	3716.05	2148.35	3484.57	7100.52	3727.58	21529.2	22771	26885.3	7115.6	12196.3	10672.7	6771.55	3857.48	4746.95	4451.89	6380.78	4265.27	28605.3	34241.3	21948.5	27.295	36.548	67.146		41.47
1027	1-Methylnicotinamide chloride	22.574	52.992	53.228	11.707		60.782	14.949		87.532	56.572	111.541		53.265	27.907	30.935	11.506	20.247	78.17	114.87	99.281		33.036			23.605		48.582	13.01	69.28	97.279	9.373	27.193		14.15	33.471
1028	Phenaceturic acid	30.855	51.994	55.468	127.309	73.474	74.024		122.213	41.745	60.471	28.989	84.978		84.544	177.719	10.48	91.949		81.928	179.96	62.893	82.146	73.053	45.706	103.342	308.746	38.186	59.92		326.032	111.936				26.731
1029	1,3-Dimethylurate									976.645	1432.57	1151.87							930.969										542.167						158.009	962.685
1031	3-Methylxanthine	14669.3			4439.17	6482.99	6626.01				6685.76					1540.74		8870.48			904.85			3029.16	4227.95		2199.89	6134.86				9419.77	10235.3	14097.9	11656.5	14140.3
1034	DL-3,4-Dihydroxymandelic acid	71.003	82.741			730.009		228.578	62.317	126.561	219.774	50.726	180.946	152.662	103.754	130.945		81.055	320.177	75.743	225.181		51.982		197.995	164.115	103.61	200.358	152.87	118.226	196.926	103.685	106.231	67.239	114.142	109.991
1035	3-Hydroxymandelic acid	10.558	3.726	30.994	2.458	2.354	12.1	22.689	50.653	27.536	0.802	9.754	6.176	69.79	3.803	19.922	16.075	23.495	38.981	7.791	13.056	11.809	21.12	17.179	4.926	29.953		36.437	19.803	18.389		43.43	9.331	73.097	52.647	9.038
1038	4-hydroxy-3-methoxybenzoic acid	2585.44	2113.72	2723.12	2016.37	2150.93	2381.16	31.194	1738.85	44.557	1395.33	2274.7	27.132	45.562	1596.58	24.318	1477.94	67.144	63.605	38.427	43.398	1005.64	1645.62	68.502	76.157	97.126	850.055	1141.74	775.573	724.743	1095.84	713.188	13.933	28.795	100.213	900.224
1041	4-Pyridoxate	68.513	51.457	229.526	180.594	232.763	166.265	196.782	65.184		146.873		80.726	430.302	449.667	62.119	198.698	127.528	273.079	55.335	93.605	235.66	73.043	269.959	221.254	363.241		262.071	289.963	116.352	21.407		238.092	88.893	204.635
1042	5-Methoxysalicylic acid			1.094	5.446							0.417	27.987	2.972	0.134	9.423	0.579					13.033	11.123				2.519	30.166	0.425		1.6	3.073				2.581
1044	mucic acid	181.043	164.243	199.354	505.122	707.208	286.387	530.565	795.187	667.461	138.008	227.001	12.776	142.993	131.75	85.752	55.045	156.695	179.466	336.034	585.887	436.583	218.128	256.733	341.082	45.43	71.295	111.669	1865.11	1505.84	2028.4			0.476
1046	N-Acetyl-DL-glutamic acid	42.424	8.565	17.283	14.39	30.17			17.88	7.991	56.126	46.622		20.72		23.74	13.269	10.082	35.507	16.01	6.553	11.887	2.923	63.393	21.974	16.102	1.278	34.409	21.576	4.017	61.02	48.402	6.625	22.246		10.774
1054	3,5-Dibromo-L-tyrosine		79.429	630.801		118.864	252.169	112.129	329.023			118.174		138.376	66.142	80.365	268.994			189.119	52.599	421.447	76.025	169.333	51.758	109.366	223.239	105.625	70.452	541.155	34.408	84.413	121.307		22.949	103.332
1061	1-Isothiocyanato-7-(methylsulfinyl)-heptane	21.167	43.534	171.921	41.161	7.291					89.595					86.258	42.405	13.842	132.984	26.108		66.541		25.223			18.671	47.777	166.508	41.38	105.076		81.234		130.399
1062	1-Isothiocyanato-6-(methylsulfinyl)-hexane			251.951	101.049			39.151	59.204		102.294				136.982	353.72	48.596	12.379		53.112		57.411	147.398	15.615	88.097		25.132	58.953				144.791		32.491	108.962
1063	1-Isothiocyanato-9-(methylsulfinyl)-nonane	19.918				20.325	50.532		54.263				75.003		53.358			35.364	58.406	37.841			39.881					225.098		15.584		326.682		20.91
1064	1-Isothiocyanato-8-(methylsulfinyl)-octane	2954.66	5394.22	4648.04	5388.14	5142.46	6026.82	7130.68	2340.62	6839.16	5708.07	2892.03	3204.64	2855.8	5676.84	5813.23	5883.86	5616.99	6253.02	3413.65	6324.22	2538.2	6342.63	6396.91	3083.69	5547.7	6581.32	3986.49	5823.63	6232.06	6864.87	5123.47	6116.41	5654.92	5510.23	4789.24
1066	1-Isothiocyanato-6-(methylsulfonyl)-hexane		30.868		96.619	13.554	20.386	22.814	7.042	5.952	19.248	101.581	45.99	93.706	115.015			34.321	69.728	93.695	188.681	30.833	6.702	31.948		94.789	56.029		19.7	26.276	19.494	80.326	33.293	94.38	27.155	98.231
1069	S-Sulforaphene	113.727	201.625	82.806	49.394	63.769	112.588	69.704	230.183	22.483			61.003	18.719	8.432	65.94	38.913	65.488			105.534	32.671	222.226	17.945	67.029	14.082	53.599	84.001		184.66	91.231	80.297	23.139	34.716	10.2	94.521
1091	Indole-3-carboxylic acid	178.085		396.528	327.025	152.594		348.371	77.228	184.594	241.486	336.02	257.286	238.072	254.82		524.676	273.304	83.93	278.087	196.418	230.678	481.165	163.654	259.917		174.236	322.709	209.499	143.465	268.823	235.419	195.326	232.005	123.913	315.168
1097	DL-Pipecolinic acid	6188.57	3399.09	4604.67	743.224	5852.13	2796.8	2749.24	2854.3	4973.59	8895.07	4292.19	3471.86	1465.74	1451.91	1430.33	3808.84	3681.17	4200.18	2209.16	3685.45	2504.17	3462.22	2202.18	3499.76	1959.78	1221.86	2720.93	1999.72	5488.88	1128.49	117.754	355.147	146.223	202.465	365.502
1098	Maleic acid	1674.77	2065.68	3492.33	4819.3	4880.64	2242.12	2481.49	1709.47	2452.3		3014.68	2216.93	2055.04	2079.48	871.081	1088.06	2727.72	678.947	2786.12	2127.17	1871.61		4860.8	2459.89		2337.28		3941.17	1021.31	3534.59	342.696			1494.34	1810.23
1099	D-(+)-Raffinose pentahydrate	49015.3	34930.5	24292.4	32404.4	91164.5	34862.9	30153.8	31609	37008.8	42144.3	33028.2	17456.4	29210.7	46991.6	38967	18597.5	35742.6	29435.1	34507.3	33921.1	41983.9	43883.2	52491.1	60523.4	30868.1	28954.3	37775.2	76922.5	71648.9	74143.6				10.406
1128	cyanidin-3-O-rhamnoside chloride			60.148	7.045				98.744	18.356	15.881	14.425	14.029	82.819	39.488	22.47	43.167	24.997	59.919	13.612	8.265	26.709					56.291	32.87	57.089	30.252	5.182	30.878	16.092	25.733	30.863	1.461
1131	zearalenone	73.143	47.212		135.72			139.891	156.901		164.01	82.183	61.273	58.285	116.754	115.891			162.867			205.63	245.564		359.849	166.072	103.244	62.011			103.833		250.001		347.362
1144	S-Methyl-L-cysteine	312.037	364.623	357.297		235.166	26.775	181.612	215.37	500.42	217.221	182.239	97.721	76.615	100.383	263.014	433.501	259.125	443.539	196.893	316.711	263.834	204.343	196.039	282.921	113.411	219.405	16.017	491.014	404.615	341.636	83.564		31.329	7.093	28.205
1147	D-Glucuronic acid	7.704	7.333	14.351		16.739	3.244		6.981	7.935	40.157	0.219			1.064	0.425	29.066	36.756	22.438	3.615	45.93	20.588		9.924	2.199	3.323	8.804	1.531		18.422	0.725			1.146
1152	Betaine	59808.2	22080.7	19828.2	44995	75221.7	57500.8	50593.2	23169.9	22752.9	38768.6	34111	39142.5	33446.7	18558.7	24827.9	78923.6	52466.3	23620.5	45897.7	41934.9	35771.3	23061.1	28223.2	38368.8	19621.2	41823.7	14670.9	158817	45585.4	19290	24392.1	26462.8	30012.8	33462.6	30226.4
1158	Nonasaccharide,Glc4Xyl3Gal2
1159	Heptasaccharide ,Glc4Xyl3																																	1.093
1164	Adenosine 3'-monophosphate From Yeast	47.489	16.06	11.083	20.058	42.984	27.979	46.08	161.65		58.45	12.449	48.554	24.126		37.109	34.422	17.775	26.308	18.105	34.361			5.899	13.647	23.55		8.569	6.664	91.602		15.557				13.857
1169	Quercetin-3,7-O-alpha-L-dirhamnopyranoside
1174	Quercetin-3-O-alpha-L-rhamnopyranosyl(1->2)-beta-D-glucopyranoside-7-O-alpha-L-rhamnopyranoside		0.449																												6.804
1179	Sinapoyl malate	6.733			9.514	3.636	5.837	1.105			2.806	17.976				4.043		7.399			2.478	0.773				0.373			0.988						5.381
1181	1-O-b-D-glucopyranosyl sinapate	138.098	584.483	282.45	941.513	2278.96	1084.25	65.883	106.921	84.672	339.102	146.654	211.857	430.925	657.351	704.311	90.916	182.761	79.189	787.245	1611.33	508.251	342.476	365.474	176.163	213.568	136.541	242.106	68.985	87.397	127.012	34.3	62.924	104.052	41.04	89.348
1182	Sinapine	7453.36				7035.42	2411.98	7687.67	6897.21	10594.3	1964.51	8044.33		7996.93	7744.74	9987.05	6325.62	1586.21	2914.45		6836.28	2662.16				6509.33	1534.83	4942.88	3009.71	4038.17	1709.56	7361.95	6324.56	4860.82	10390.3	6697.98
1184	DL-Glyceric Acid calcium Salt	77.793	155.72	82.674	525.803	378.898	206.11	187.844	117.908	166.564	143.21	122.214	83.09	83.862	113.636	134.263	17.199	87.488	109.202	74.086	150.576	71.313	161.131	67.46	195.781	128.794	78.823	95.092	36.392	133.615	105.062	45.769	84.134	61.286	37.258	31.485
1206	Folic acid ,approx	10.14	33.341	40.846	39.729	43.953		11.37		28.703	11.113	10.861	51.105	23.846	31.034	0.778	1.024	42.176	24.788	35.936	34.042	60.743	69.97	23.597	5.375	3.853	30.635	30.955		70.006	38.663		35.722	34.4	24.067	33.858
1207	Procyanidin C1									0.802																										6.16
1209	D-Glucurono-6,3-lactone	7.286	0.572	0.551	14.723			3.899	14.675	12.839		12.758	2.457		19.893			6.517	0.536		1.119		30.503	26.74		3.25					12.72			1.504		2.949
1210	Prostaglandin E1			0.211	0.15	2.286	2.251	0.668				1					0.158	0.219															0.223
1214	Cyanidin-3-O-alpha-arabinopyranoside	31.27	176.49		96.912	84.959		73.582	69.431		47.669	9.533	62.635	9.099	31.281		178.336			33.294	6.923	67.763	52.978	205.338	63.484	23.197	28.169	16.348	138.449		43.365	37.75	14.596	56.83
1216	Peonidin-3-O-alpha-arabinopyranoside				73.941		303.577	121.242	95.733	309.507	73.849	284.269	337.904	122.123		203.615	246.378	127.553	199.472		307.651	77.345	168.262	122.706	79.547	252.881	274.743	238.017	176.245	270.713	352.891	176.714	332.125		35.607	290.871
1218	Petunidin-3-O-beta-glucopyranoside	259.342	196.714	167.568		143.292	135.773	128.703	34.872	139.887	85.537	171.845	349.527	241.713	148.674	144.579	590.596	393.113	444.855		79.363		154.037	90.662	125.967	200.442	68.149	52.593	929.759	1437.07	775.697	33.178	67.064		161.62	166.631
1219	Quercetin-3,4'-O-di-beta-glucopyranoside	526.885	341.198	492.472	475.446	442.345	307.75	319.226	404.751	355.386	452.629	588.537	443.98	371.574	469.397	359.304	2342.72	3704.59	3272.34	442.257	452.715	296.945	302.43	320.524	318.412	337.263	407.306	348.413	11892.8	12502.5	11908.4	221.429	322.942	393.914	349.418	401.291
1220	Cyanidin-3-O-(2''-O-beta-xylopyranosyl-beta-glucopyranoside)		8.12	19.271	6.83		3.626	1.378									5.611		8.173			0.317					7.865			1.142		2.111	2.717			1.569
1222	Peonidin-3,5-O-di-beta-glucopyranoside	22.342		2.665				2.03		14.445		0.461	13.6			0.293	10.814	2.106	6.929		7.19	13.313			2.167		4.148		2.99						0.251	13.408
1223	Delphinidin-3-O-(6''-O-alpha-rhamnopyranosyl-beta-glucopyranoside)		11.887	72.588	33.698	4.064	32.949	5.071			4.483	12.714	10.115				2.234		31.002	14.543		5.458	41.93		9.772	30.255	22.611	39.737	48.57	48.309	19.008	14.203	35.516	4.222		29.703
1224	Delphinidin-3-O-(2''-O-beta-xylopyranosyl-beta-glucopyranoside)					7.836	21.48		4.71					0.325		1.231		8.407					30.542	5.452				1.122	1.631	5.613						2.784
1225	Cyanidin-3-O-(2''-O-beta-xylopyranosyl-beta-glucopyranoside)-5-O-beta-glucopyranoside																										13.023							2.457
1226	Cyanidin-3-O-[6''-O-(E-p-coum)-2''-O-(beta-xylopyranosyl)-beta-glucopyranoside]-5-O-beta-glucopyranoside	1.708	104.808	19.548	60.508	48.538	9.679	82.573	57.694	28.81	62.96	40.785	27.004	20.684	22.963	4.16	7.653	5.47	51.111	21.745	57.392	46.866		67.904	63.546	66.377	27.535		64.115	36.584		4.354	20.845	61.863	12.39	0.693
1227	Petunidin-3-O-(6''-O-(4'''-O-E-coum)-alpha-rhamnopyranosyl-beta-glucopyranosyl)-5-O-beta-glucopyranoside		15.184	52.721	12.613	26.115	16.909	10.004	15.91	6.631	19.496	0.534	18.892		21.744	11.959			51.153	2.017			0.716	8.73		0.777		13.545	36.168	4.277			15.548		4.34	0.49
1228	E-3,4,5'-trihydroxy-3'-glucopyranosylstilbene		1.008					5.9	14.044			3.163			5.856		0.749		0.456				0.352							5.618			4.373	1.409		2.089
1229	E-4,5'-dihydroxy-3-methoxy-3'-glucopyranosylstilbene										7.114									0.745	0.959	0.584			13.809		1.263		10.1	86.317	117.667		0.555
1230	alpha-L-(-)-Fucose 1-phosphate bis(cyclohexylammonium) salt	75.033	93.769	41.779	17.408	84.62	67.838	35.39	11.065	110.926	18.32	25.125	4.918	42.173	35.864	77.522	89.969	113.677	79.576	43.329	32.969	58.766	34.561	68.565	50.506	64.527	42.046	79.243	64.293	54.173	30.62
1232	Safranine	2.223	17.193	15.836	1.87		17.685		10.444	11.922	12.957	3.17		10.13			9.981	16.28	8.064		8.566		20.588	1.834	3.28	3.813		0.124	14.3	10.285	4.143	29.946	0.85	11.059	17.383	7.202
1237	L-Ethionine	217.677	304.156	79.964		65.185	53.339	105.18	265.44	269.028		154.827	43.124		6.519	83.2	119.313	245.546	178.435	53.042	49.893	46.615	36.357	235.878	38.254	356.612		199.251	85.296	221.016	144.436	27.698	81.95	143.938	141.254
1238	o-Anisic Acid	677.926	95.587	205.664	155.073	280.376		116.703	81.722	312.527	162.296	104.592	22.552		156.668	127	224.571	274.621	31.228	66.773	140.524	104.982	174.532	214.405		378.219	306.475	211.166	38.867	352.44	73.376	268.492	336.549	315.081		214.573
1239	Sodium Deoxycholate																																			1.008
1240	Retinol	1145.34	1323.95	1627.26	1671.49			350.476		2172.7	2626.38	306.856	1767.45	1758.75	963.217	1383.48	616.912	457.813	2395.86	2218.95	448.223		503.576	1542.51	1683.85	1391.57	603.714	2704.62	639.314	820.685	2168.51	671.059	1633.79	1265.04	2555.54
1242	Scopoletin		225.847		177.548	557.948	1155.05		450.184	1495.09	33.38		320.368			398.69	168.159		143.757	32.732	515.884	908.975	495.479	411.336	235.765	635.398		419.288	404.647	86.572	566.526		1205.65	404.199	258.147	645.548
1248	Daphnetin				7.784	2.818	6.606	11.76	3.121	3.496	26.726	13.554	8.845	1.3	2.864		0.817	0.483	0.919		9.014		7.622	11.637		23.978	11.95	4.497	4.13	19.716		19.198	3.189	23.434	2.381	0.425
1249	6,7-Dihydroxycoumarin	298.269	110.327	240.801	125.489		117.222	131.909	95.093	199.581	56.963	159.596	46.803	65.752	274.437	140.762	68.339	10.829			64.398	128.71	87.486		307.017	314.661	330.724	42.314		49.476		65.105	74.328	178.197	36.58	178.865
1250	Esculin sesquihydrate	28.226	10.938	8.711	103.565			32.183	15.538	3.58	2.207	23.883	19.071	4.618		13.03	19.809	3.911		5.509	26.68	22.151	30.958	49.926	23.285	17.293		17.54		29.952			4.049	38.423	5.93	47.003
1251	alpha-Tocotrienol	42.068			219.768		37.971			226.475		127.153		246.886	139.943		67.344	91.297		216.242	67.518	69.648		93.094	78.119		88.892				143.775	226.802	123.206	56.74		43.942
1256	D-Panose
1261	Stachyose n-Hydrate		7.662	5.114	11.772	42.26	1.364	27.996	6.376	3.074	14.537	24.338	0.972			12.154	55.792	10.432	42.806	21.689	15.898	9.31	5.369	35.341	23.096	25.709	2.308	3.425	13.297	38.93	5.292
1262	Melatonin	7959.96	7777.47			12301.7		5148.4	2158.63	3147.16	7659.65	3937.62		6884.86	10022.6	8973.33	4810.6			7091.68			8343.27		6940.96	9444.03	5906.21		10390.6		5997.24	14246.4	9317.49	12697.4	11999.5	13139.5
1263	L-Canavanine		4.226	0.267			7.645	4.68	14.444		1.85	1.239	11.337	17.981	2.735			0.32	2.515			7.955		32.577	8.248		10.594				1.882			1.293
1264	Homoglutathione	11.029	78.721	18.059	31.563				42.788	13.553	29.276			63.561		12.725	24.337	21.764	4.446		24.782	28.231	25.359		14.652	49.78	105.643	11.136		39.206	28.863	55.864	8.354	13.974	21.222	16.967
100001	Lidocain	229889	221147	226861	218407	230193	236135	223262	216987	226704	214704	237562	237886	242334	243423	236405	216018	235129	221433	222273	219281	215232	232850	229281	232555	222994	209828	224223	240547	217933	212030	226395	234931	218625	240577	216791
100002	10-camphorsulfonic acid	20677.8	19182.2	19237.1	20860.5	20024.1	20197.4	18751.4	19344.4	20587.9	19511.9	20812.3	20538	20044	20178.7	19566.7	18410.8	20207.2	18139	18681.1	19292.5	19115.7	19446.5	20785.9	20380.8	20653	18499.9	20205.5	20620.2	18740.3	18249.3	18990.2	18387.3	18090	18112.7	18162.8
100024	L-Leucine, (Cell Culture Reagent, Crystalline)	529.696	669.224	730.209	237.496	235.29	69.233	408.73	567.479	511.671	356.021	289.253	182.265	288.993	476.186	606.3	1189.12	695.815	1289.11	711.086	613.04	584.092	499.178	437.445	421.174	88.619	243.334	155.568	234.897	1102.73	306.164
100025	L-Isoleucine	282.591	312.665		329.796		154.822	336.452	393.316	324.895	483.794	224.538	259.955	136.535	299.318	543.87	526.052	336.938	614.973	422.921	370.831	365.502		60.705	343.495	138.033	251.933	244.366	402.618	710.405	370.461			48.291	18.036	23.429
100026	S-Methylmethionine	1138.02	2682.63	8398.92	5641.98	7667.55	3869.19	12835	4870.32	11677.6	1690.13	1064.63		892.557	5900.89	1267.88	3725.64	2943	6051.85	10411.8	9749.24	10695.2	1953.03		1177.52	1565.94	2578.61	1250.6	6263.88	13162.7	3223.09	1269.88	1022.73	834.495	1105.45	159.492
100027	Methionine sulfoxide	1177.56	1043.77	1757.55	1186.5	1450.31	759.893	1811.41	1944.53	2125.3	1236.69	1416.18	752.201	1361.06	1456.31	1192.97	1954.4	1823.43	2453.03	1266.47	1263.76	1022.6	447.487	341.036	649.853	620.686	885.587	682.491	1000.64	1213.6	1496.62	43.593	147.294	192.387	15.751	192.914
100028	2-Keto-4-methylthiobutyric acid									0.632				11.992					0.858
200001	2i_Kaempferol-3-Glucoside-2"-Rhamnoside,-7-Rhamnoside_Kaempferol-3-O-alpha-L-rhamnopyranosyl(1->2)-beta-D-glucopyranoside-7-O-alpha-L-rhamnopyranoside														0.498
200002	2i_Uridine-5'-diphospho-N-acetylgalactosamine disodium salt_Uridine-5'-diphospho-N-acetylglucosamine sodium salt	3.908	23.894	27.089	15.86		4.411	0.161	3.061					2.381		28.117	3.965	5.642	4.088	6.842	3.073	11.352		25.913		9.569		1.242	3.17
200003	3i_Uridine-5'-diphosphogalactose disodium salt _UDP-glucose Disodium Salt_UDP-Galactose disodium salt _x001B_$B!!_x001B_(J																																	1.559
200004	3i_Isorhamnetin-3-Glucoside-6"-Rhamnoside_Isorhamnetin-3-O-rutinoside_Isorhamnetin-3-Galactoside-6"-Rhamnoside	3.554		32.897		7.376			0.202			2.494		3.235	0.476	20.769							9.999	3.994				1.169		12.183		1.813		9.645	13.601
200005	7i_kaempferol-3-O-rutinoside_Datiscin_Kaempferol-3-O-beta-D-glucoside-7-O-alpha-L-rhamnoside_Kaempferol-3-O-beta-D-galactoside-7-O-alpha-L-rhamnoside_Kaempferol-3-O-b-glucopyranosyl-7-O-a-rhamnopyranoside_kaempferol-7-O-neohesperidoside_Kaempferol-3-Gluco	36.487		107.498	29.699	27.994	9.461	62.13	10.006	49.488	41.573	4.255	20.274	37.142	2.525		53.096	29.438	8.802	85.069	69.399	98.595	30.245	67.614		47.996	47.731	62.647	39.328	63.567	38.886	92.088	9.102	53.261	35.928	36.983
200006	2i_Fortunellin_Linarin														1.033
200007	2i_cyanidin-3,5-di-O-glucoside chloride_Cyanidin-3-O-(2''-O-beta-glucopyranosyl-beta-glucopyranoside)			2.967			5.638										73.665	165.168	284.785				1.425						10.909	9.063	6.504				0.324
200009	4i_Kaempferol-3-Rhamnoside-7-Rhamnoside_vitexin-2''-O-rhamnoside_Kaempferol-3,7-O-bis-alpha-L-rhamnoside_Kaempferol-3,7-O-di-rhamnopyranoside	11.716		10.64	3.153		10.074	1.036	3.573	2.169	12.379	0.446	1.638	8.399		3.33		9.375	9.901							0.42	6.473		2.56			3.69		6.85	22.23	10.579
200010	2i_Kaempferol-3-O-alpha-L-rhamnoside_Kaempferol-3-Rhamnoside	44.337	3.341	13.561	1.779	4.354	10.185	16.218	2.357	46.599	2.373				15.429	18.751		19.009	10.018	3.041	15.886	2.799		15.167	2.578	17.689	31.067	23.686		16.07		5.713	4.123	13.671		1.642
200011	2i_Ideain chloride_cyanidin-3-glucoside chloride	93.738	181.607	146.434	117.887	124.682	22.524	39.687	93.345	133.887	206.296	42.843	36.403	98.569	63.313	88.594	327.056	704.521	660.527	89.485	57.143	94.468	121.721	49.008	159.159	48.968	111.896	99.446	224.03	5.685	55.892	52.623	52.035	14.474	111.827	146.118
200012	2i_Maritimein_luteolin-7-O-glucoside	401.675	452.296	384.041	345.59	272.982	510.676	316.862	557.081	344.244	434.297	308.549	317.273		369.748	312.027				342.608	164.769	320.378	197.56	281.84	339.442	149.154	508.69	324.397				329.174	265.382	310.669	170.837	303.261
200013	2i_eriodictyol-7-O-glucoside_Marein		61.981			65.307	13.266	30.601	54.174			18.961	59.666	53.286	40.327	76.384	230.382	489.268	427.432	18.902		16.752				10.826		47.389	146.243	86.193			60.672			53.134
200014	2i_Quercetin-3-Arabinoside_Quercetin-3-D-xyloside		181.214	37.717		59.712	37.41	168.705	47.511		153.217	37.826		192.417	5.059			41.193	48.341		52.937	74.645	56.116			99.921		97.364		9.565	110.522				12.229	40.582
200015	2i_Quercetin-3-Rhamnoside_Quercetin-3-O-alpha-L-rhamnopyranoside													30.255																			0.336
200016	2i_malvidin-3-galactoside chloride_Oenin	56.875	62.51	183.602	111.384	96.09	10.048				22.418	190.349	88.877		77.953	36.362	25.09	38.386	96.142	110.283	142.101	21.703	176.627		46.632	37.205	20.146	154.814	47.233	68.673	84.006	117.011	174.773	28.075
200017	2i_syringetin-3-O-galactoside_syringetin-3-O-glucoside		13.606	9.138	12.416	7.431		30.847	83.007		99.689	108.123		36.883	15.561	3.573			0.93		56.576		5.914		60.764	17.073	9.297	24.568		17.795		35.827	49.631	55.222		49.679
200019	2i_Myricitrin_Myricetin-3-Rhamnoside	12.368	31.094	38.289	50.922		20.945	5.507	34.286	12.723	4.068	19.706	18.36	34.387		33.027	4.451	16.051	16.689	20.832	7.44	155.178	66.97	9.178		46.818	10.075	2.733	12.176	4.242			16.236	71.883	6.091	16.992
200020	2i_peonidin-3-o-beta-d-glucopyranoside_Peonidin-3-O-beta-galactopyranoside		54.94	53.166	94.78		95.889	77.704	35.81	32.151	2.124			20.569			15.494	31.709	123.125	25.115	53.055	5.874	4.491	109.943		40.232	56.756	65.968	19.185		25.356	82.182	46.763	173.701	30.674	68.17
200021	2i_Sarsapogenine_Smilagenin			885.173						1423.04					1420.07	2295.26						2015.54			1848.02		1612.88
200022	_x001B_$B&B&C_x001B_(J-tocopherol	10234.8	8693.06	7129.69	9957.51	7935.94	8678.31	11151.8	9114.99	10476.3	9679.45	7942.58	9044.63	9548.93	9665.76	9840.48	9800.36	9581.41	9585.85	10306.2	10324.2	10143.1	9488.08	11309.4	10350.4	9654.46	9781.35	7508.72	10666.9	9801.65	10507.8	8684.56	9722.16	9362.08	9047.27	8919.28
200023	Cytidine-5'-diphosphocholine _x001B_$B!^_x001B_(Jsodium salt dihydrate	100.998	95.735	53.531	51.837	70.512	76.24	42.7	47.162		61.371	46.389	56.768	5.593	12.611	25.316	3.047	99.108	133.668	107.237	198.492	82.744	42.762	44.791	71.966	29.306	2.482	38.544	63.13	146.3	41.299			0.425
200024	2i_Tetrahydro-L-biopterin, Dihydrochloride_Heptadecane	183.089			314.159	337.531	87.663	193.772		136.331		345.102	224.546	160.695	196.663	104.659	469.858	257.292	57.348		315.47				328.22	442.23		278.916	670.148		19.883	827.192	104.576			233.196
200025	3i_cis-Nerolidol_Farnesol_cerulenin	1748.14	1140.59			1165.02			324.272	777.403	178.606		783.552	189.434				490.033		792.736		966.184		402.631			384.703				862.184	1492.14				385.084
200026	3i_(+)-Catechin hydrate_(_x001B_$B!^_x001B_(J)-Epicatechin	612.895	453.86	513.422	760.972	672.741	351.776	1003.3	732.138	860.539	483.145	506.273	721.309	665.008	683.13	638.025	585.868	650.014	499.595	429.522	621.993	517.451	549.245	601.068	580.525	602.766	814.211	526.767	519.407	583.493	427.165	614.88	379.804		593.39	392.487
200027	2i_4-Nitrophenyl phosphate disodium salt hexahydrate_p-Nitrophenyl phosphate bis(cyclohexylammonium) salt	114.311	15.827	23.278	96.31	112.923	91.365	99.45	44.492	33.976	114.82	16.387	35.474	27.504	151.1	124.634	157.291	120.418	134.224	151.66	87.284	46.424			134.296	43.878	25.23		87.061	13.426	86.564	90.789			47.619	69.28
200028	3i_Sodium pantothenate_D-Pantothenic acid hemicalcium salt_Calcium (+)-pantothenate	219.91	13.335	193.827	518.729	768.245	500.65	368.299	404.396	371.057	43.559	961.465	681.53	295.993	413.113	288.991	284.328	444.464	305.974	605.191	830.371	17.18	586.918	261.471	529.752	226.985	174.321	234.029	294.848	192.407	226.451	30.752	6.982	10.846	11.563
200029	2i_alpha-D-Galactose-1-phosphate dipotassium salt _x001B_$B!^_x001B_(Jpentahydrate_alpha-D-glucose-1-phosphate dipotassium salt dihydate	1372.86	1214.69	824.586	1373.61	3520.07	1388.85	814.16	781.85	1172.4	1183.64	803.599	659.718	697.223	940.312	1093.64	671.763	1046.1	1092.26	1316.61	1568.76	1417.73	1584.29	1456.86	1469.17	897.663	773.561	1023.35	1220.06	1201.23	1324.45				17.042	3.826
200030	2i_D-Mannose-6-phosphate barium salt hydrate_D-Mannose 6-phosphate mono sodium salt	3834.16	2571.05	1427.05	3594.21	8069.43	3056.43	2099.35	2657.81	3197.41	3780.23	2256.29	1695.5	1515.6	2666.67	2261.2	1468.76	2403.32	1944.72	3843.94	4540.06	3929.51	4520.47	3154.1	4820.12	2241.11	1900.57	2497.18	2899.52	2267.83	2494.11		2.932		0.449	0.53
200031	4i_D-Fructose-6-phosphate disodium salt hydrate _D-Glucose-6-phosphate sodium salt _alpha-D-(+)-mannose-1-phosphate sodium salt hydrate_alpha-D(+)Mannose 1-phosphate bis(cyclohexylammonium) salt	4115.45	2611.7	1144.57	4338.87	8095.23	2725.3	2061.56	2499.64	3123.3	3665.75	2347.5	2134.66	1324	2631.35	2200.21	1341.98	2307.17	2240.37	3615.7	4792.64	4014.65	4690.34	3344.5	4474.47	2316.55	1730.83	2440.72	2531.1	1794.55	2454.03		0.428	10.101		6.319
200032	3i_D-(+)-Gluconic acid delta-lactone_L-Glucono-1,5-lactone_D(-)-Gulono-gamma-lactone	4478.64	4094.97	3906.12	5138.35	8316.81	4546.76	5293.18	5959.55	5438.11	5377.61	6095.97	4224.91	3237.05	3940.62	3132.09	5068.38	7410.43	6400.22	3908.86	5427.12	4552.44	5097.85	4828.34	4543.7	3593.53	4108.16	4380.87	4183.93	5564.74	3784.8	195.917	303.095	267.79	320.137	432.905
200034	2i_D(+)-Galactosamine hydrochloride_D-(+)-Glucosamine hydrochloride	103.004	25.238	32.895	84.609	84.255		117.771	34.457	61.246		48.855	36.592	52.936		3.711	23.217	16.775	5.351	143.72	6.667	12.058	57.196	51.903	26.558	63.653	65.829	158.989	102.023	34.308	57.41	35.067	6.883		15.291	16.538
200035	2 or 3-Methoxycinnamic acid		332.195		42.027		331.651		742.513	252.071	899.126							128.374	343.955	115.531	257.586		536.224								589.807		811.404	433.803	104.22
200036	2i_4-Methylumbelliferone_7-Hydroxy-4-methylcoumarin	197.886	202.862		130.566		130.12	285.55	211.058		198.668	78.719		35.885		50.461	79.098	204.388		140.462	231.027	172.327	114.998	21.559	103.681			79.478		219.146		329.227			161.933	190.809
200037	2i_Theophylline,anhydrous_1,7-Dimethylxanthine			109.778	62.196	1182.26	212.953	128.802	774.382	339.679	246.27	1238.38	31.371	38.297	91.453	82.001	109.973		814.977	849.714	839.7	733.693	164.345	500.549	612.838	1161.06	45.169	120.934	1018.5	73.646	64.558	540.926	55.918		865.382	880.059
200038	cis or trans-Zeatin	94.19	89.398		45.028	73.306	64.534	234.734	152.519	130.006	81.095	80.801	55.81	213.304	67.62		82.297		37.944	179.279	130.353		96.377	41.37	49.55	52.077	14.639	260.336	94.372	58.707	87.142	61.096	123.895	53.435	102.65	40.995
200039	2i_(_x001B_$B!^_x001B_(J)-alpha-Lipoamide_DL-Thioctamide		86.958			48.247		34.879	90.093	108.652	25.687	137.173	82.955	38.393		45.011	62.305	3.242	10.36		68.683	52.851		9.012	70.126	36.377		6.834	49.355		8.214		61.92			39.904
200040	cis or trans-4-Hydroxy-3-methoxycinnamic acid_Ferulic acid	849.682	26.287	450.258			464.904			238.571	77.926	175.242	338.511	266.927	253.685	23.861		89.705		238.629	153.048	204.695	211.616	938.546	51.146		302.233		277.486	546.251	428.275	72.789	675.114	71.887	477.179
200041	Guanosine-5'-monophosphate _x001B_$B!^_x001B_(Jdisodium salt hydrate	55.679	47.591	52.332	59.951	39.494	28.203		94.426	176.943	55.257	2.619			24.194	32.283	20.417	32.336	2.887	4.414	43.209	15.048	8.95				0.572	18.631		15.253	33.019
200042	2i_D-(+)-Cellobiose_Lactulose	43242.1	36275.3	27973.9	39137.4	68134.2	36164.2	43065.4	41888.3	50537.9	49962.1	37012.7	24511.1	37398.8	41848.3	34830.7	32198.4	36207.5	39130.8	48638.2	48163.3	50447.2	60628.1	63036.5	73003.4	38491.3	33294.1	39861.4	71847.1	72301.6	66072.3		2.749	8.857	5.478
200043	6i_Melibiose hydrate_D-(+)-Turanose_Isomaltose_Gentiobiose_MelibiosePalatinose Monohydrate	246563	197408	163812	210706	386345	201492	239037	234447	271645	284728	215801	139684	221014	234289	186205	177821	208073	212563	279601	261389	282533	349771	358952	423454	214724	189824	227513	410361	389634	375516	14.889	156.846	329.086	170.433	50.42
200045	Cytidine-5'-monophosphate _x001B_$B!^_x001B_(Jdisodium salt	357.094	354.605	230.312	161.554	228.11	122.083	141.936	586.206	674.708	45.296	30.976	58.53	72.559	167.012	40.111	141.464	115.553	154.637	86.643	147.946	170.321	58.929		94.22	50.468	12.389	28.111	272.129	166.017	177.52
200046	3i_L-Iditol_D-Sorbitol_D-(-)-Mannitol	1142.13	1106.8	765.859	1856.98	2469.01	1501.55	1960.99	1392.04	1643.35	1687.53	1310.22	897.827	1127.8	1162.32	986.303	1022.99	1068.03	974.377	1439.27	1550.17	1371.84	1950.34	1493.96	1910.39	976.311	688.484	933.609	1743.57	2007.69	1499.4	3.49	2.001	3.323	10.767	14.173
200047	4i_L(+)-Arginine_x001B_$B!^_x001B_(JHCl_Nalpha-Acetyl-L-ornithine_L-Citrulline	36145.3	47696.1	113442	43020.7	30301.5	21632.2	116871	108882	130441	26358.6	31926.9	21815.4	17021.4	30766.8	16995.2	53830.8	26683.1	66829.1	31279.9	25120.7	34121	4947.03	5630.03	7957.19	3286.12	6536.81	3217.11	14431.4	113011	9528.67	214.158	243.941	413.018	117.583	27.847
200049	3i_rac-Glycerol 3-phosphoate disodium salt hexahydrate_Disodium Glycerophoshate 5.5-Hydrate_L-Glycerol-2-phosphate Disodium Salt n-Hydrate	1961.06	2054.14	1526.46	2707.49	3356.19	2149.11	2794.57	2639.74	3091.39	2197.42	1730.72	1425.43	1901.42	2069.42	1768.55	1718.67	1776.82	1756.42	2598.08	2433.35	2582.2	2774.13	2265.49	2731.89	1658.43	1432.91	1830.77	2932.96	2307.87	2838.96	52.325	43.172	56.802	43.831	41.434
200050	11i_D-(-)-Fructose_D-(+)-Galactose_D-(+)-Mannose,from wood_D-(+)-Glucose_D-(+)-Sorbose_Maltodextrin_D-(+)-altrose_D-(+)-Allose_D-Psicose,approx_D-(-)-Tagatose	231.108	196.554	264.337	690.44	1010.05	512.253	614.827	587.206	609.996	694.138	208.498	284.243	350.878	251.289	438.631	264.998	195.385	242.259	406.575	518.904	433.983	386.498	438.989	550.466	200.284	80.366	96.014	374.657	558.106	294.852
200053	2i_Histamine_Cytosine	246.8	361.753	497.028	469.053		174.781	483.224	424.264	583.302	262.19	175.042	32.454	146.219	230.285	159.226	350.119	249.894	413.168	234.795	174.634	202.068	333.885	147.82	239.646	152.676	151.002	74.13	198.244	314.023	215.301	40.055	7.042	12.314	4.368	35.148
200054	DL-Cysteine			2.028	5.991	5.493	0.15			22.776	1.486				14.33		0.812	5.933	8.632		13.915	1.705		21.179			2.859		8.234	30.085	10.108	0.696			2.167
200055	2i_Nicotinamide_Niacinamide	118.365	75.289	172.158	19.513	188.975	62.039	55.081	178.758	139.757	52.945	81.462	11.048			39.719	49.081	40.867	33.871	79.898	60.266	85.27	19.793	39.418	28.994	37.137	81.31		58.081	77.61	131.725	48.144		21.155		45.554
200056	3i_Glycolaldehyde dimer,mixture of stereoisomers_D-Erythrose_D(-)-Threose	313148	283692	224788	301471	249787	287751	358585	283688	348432	305436	233156	287652	300126	297637	325813	302283	308200	313424	320016	318398	321273	311608	344505	332912	296101	323540	233424	305200	318713	330140	284645	307988	300411	296072	279128
200057	2i_L-Alanine_Sarcosine	675.154	564.913	355.447	251.676	277.845	186.305	838.321	1544.35	1402.59	742.382	513.716	447.1	123.231	138.071	168.759	369.13	288.246	315.314	409.246	425.318	514.388	242.351	269.135	279.392	379.705	246.863	300.588	287.066	448.806	409.632	31.418	30.873		0.57	16.39
200058	2i_1,3-Diaminopropane dihydrochloride_1,3-Propanediamine	35.362	3.379	1.091	2.329	28.054	29.332	8.404	1.761	19.051	8.185	0.666		20.916	21.587	15.726	5.073	8.578	2.242	18.866		12.19	19.698	15.497		15.441	7.409	14.926	22.189	8.019	39.833	13.662	27.856	2.472	5.335	40.51
200060	2i_L-Norvaline_L-Valine	8889.52	7455.07	10833.5	9747.98	12294.3	4639.27	14179	16050.5	16587.4	12125.6	11527.3	6541.7	4284.75	6081.52	6567.06	11295.8	8814.04	12368.7	6490.63	8875.37	8975.09	6764.73	4968.5	7198.76	4837.21	4175.19	3924.9	4546.08	8476.38	7613.79	295.723		268.266		87.697
200061	3i_L-Threonine__x001B_$B&A_x001B_(J-Methyl-DL-serine_L-Homoserine	2727.85	3977.66	3776.89	2407.93	3048.39	1679.69	3014.42	3227.04	3032.5	2490.09	2170.92	1180.13	2559.79	3563.61	3427.26	4542.8	4244.78	4670.28	2686.04	2922.26	2842.38	2426.95	2104.1	3625.41	1957.98	2712.91	2283.5	6884.03	8399.13	8819.43		100.46	19.774	104.867	51.046
200062	2i_2-Hydroxyisobutyric acid_DL-alpha-Hydroxybutyric acid barium salt	3.993	13.326	0.781	3.297	3.502	4.823	3.656			1.135	10.812	0.816	2.143	6.436		16.293	25.92		2.492				18.307		0.349	0.102	1.069	2.122	10.181	2.883	1.045		11.117	2.297	10.272
200063	3i_L-2-Aminobutyric acid_N,N-Dimethylglycine hydrochloride_N-Methyl-DL-Alanine	14758.2	14495.5	11350.3	13626	28057.9	10710.2	14248.3	15898.8	18648.8	14958.7	11728.3	7522.23	3192.67	10378.5	5707.2	13575	18678.4	14002.1	17386.5	23773.1	17169.3	10622.7	11953.9	9771.19	4796.61	5825.19	8043.23	14506.8	15565.9	19369.4	150.827	193.612	82.907	171.176	212.076
200064	2i_D-alpha-Hydroxyisovaleric acid _DL-2-Hydroxyvaleric acid sodium salt hydrate						0.911					1.491						1.193	2.92	18.722			0.849					2.121		3.291			5.42			1.923
200065	2i_(S)-(+)-1-Aminoethylphosphonic acid_Taurine		1.303				7.442						0.471		10.367			0.39	2.3			4.94			16.189	0.34								0.583	1.955
200066	cis or trans-Cinnamyl alcohol	50262.3	48284.7	47671.8	49547.1	48356.2	49936.6	47845.6	50338.1	48544.5	48059.8	48140	48119.7	47828.3	49044.9	46502.4	48708.6	49623.6	48313.3	48058.7	47151.8	46128.3	48396.2	51878.6	46786.7	48952.2	49211.7	48386.7	48485.8	46734.1	50695.8	53524.7	57703.5	53114.6	53919.7	56813.9
200067	2i_Indole-3-carboxyaldehyde_Indole-3-aldehyde	162.464	481.678		435.424	193.961		317.24	71.937	201.193		217.001	252.262	377.364	159.989	302.13	272.907	331.635	259.925				386.313	416.171	320.16	239.558	187.367	103.157	163.861	267.178	263.392	315.029	183.688		198.119	170.447
200068	DL-(_x001B_$B!^_x001B_(J)-Malic acid	25797.6	19744.7	15381.1	33219.9	60258.5	26250.8	26330.4	27510.4	29392.8	42193.9	30999.3	21067.5	15673.3	17006.9	16298.4	28436.8	42130.7	39228.1	29650.8	37258.6	32454.4	35177.8	35473.5	37555.2	22670.1	22571.4	24273.4	28509.2	38545.4	24455.6	98.839	57.432	84.849	22.684	110.392
200069	2i_D-(-)-Ribose_D-Xylulose	7844.35	7656.31	5382.53	3022.66	5296.12	1858.31	1008.04	771.976	1034.64	1347.39	795.221	610.9	4268.74	5602.16	5826.48	3178.37	3078.56	4099.28	4398.9	5114.44	4271.85	1245.91	1569.5	1815.01	1712.14	886.02	1149.61	3613.76	4023.74	1921.6	4.333	2.19	6.179		2.207
200070	2i_alpha-Ketoglutaric acid disodium salt_2-Oxoglutaric Acid	151.873	56.956	34.691	42.522	96.361	159.726	84.499		66.82	108.423	93.584		157.959	376.575	69.233	63.578	111.78	206.914				214.851	208.975	132.189		243.825	161.177	192.765		171.467		119.857	58.341	24.121	30.415
200071	DL-mandelic acid	89.085		33.25	44.599	168.878	62.397	233.636	234.322			92.998	31.466	491.222		109.603	124.823	206.514	240.924		124.779	126.109	122.785	116.312			146.402		100.398	272.877	153.898	106.493	116.304	223.465	307.448
200072	L-Carnitine _x001B_$B!^_x001B_(JHCl	3112.58	2466.16	1943.96	934.991	1927.48	426.316	898.088	571.669	874.936	916.548	1101.67	724.332	709.102	1627.71	749.148	1337.99	1560.29	1902.38	2025.47	1807	1989.81	1784.21	1132.5	1394.49	1670.48	1833.85	2175.27	1211.59	1079.35	510.036	104.522			62.045
200073	DL-2-Aminoadipic Acid	882.221	958.718	796.973	1196.48	1736.26	1080.62	1162.98	1412.73	515.214	704.648	949.403	662.386	858.02	868.211	1297.77	1367.59	1163.38	758.599	865.381	829.36	871.854	843.98	909.747	1199.07	576.052	1055.52	443.208	1570.49	2380.25	2161.47	484.004	568.306		134.57
200074	L-Rhamnose Monohydrate, _x001B_$B!^_x001B_(JCrystalline							6.518							0.745						1.033		19.693												1.247	0.292
200075	DL-(_x001B_$B!^_x001B_(J)-Fucose					0.64									1.446							2.664		1.146
200076	2i_Adipic acid_2-Methylglutaric Acid	797.931	59.984	172.712	1387.93	598.488	302.708	706.432	443.871	919.474	333.547	116.678	347.774	180.112	369.943	942.758	221.391	1128.04	488.226	501.721	170.002	482.108	278.037	1039.69	344.45	828.213	227.744		191.776	558.638	931.434	309.974	115.042	313.968	938.929	1005.2
200077	(_x001B_$B!^_x001B_(J)-Citramalic acid	216.685	6.658	171.548	66.507	193.397	92.542	159.221	133.505	158.028	8.232	87.285	49.496		116.432		55.133	69.714	29.855	46.454	34.947	102.97	60.162		85.185	94.173	65.383	77.809		25.814	34.616	139.017	127.365	30.191	42.337	53.623
200078	DL-tartaric acid	24.923	2.042	18.631	4.895	37.275	0.572	0.382	6.313				1.443	10.38	5.268	27.964	7.64	6.769	9.248	8.756			5.68	18.183	13.959	1.15		6.282	3.219	1.421	0.988			0.433
200079	4-Hydroxybenzoate _x001B_$B!^_x001B_(JNa	361.413	348.183	478.798	81.294	487.395	260.131	359.654	517.755		127.47	352.097			249.245	257.534	84.818	137.731	485.961	133.494	290.59		231.491		40.542	442.608	852.298	430.582	345.166	167.023	139.89	557.694	50.01	74.941	245.43	182.652
200080	3i_Ethylmalonic acid _Glutaric acid_Methylsuccinic acid	3102.96	3311.67	2674.09	3515.24	2453.51	3188.63	3188.74	2923.33	2854.86	3289.5	3194.93			2894.41	3361.21	2636.23		2757.15	3505.81	3411.27	3145.26	3114.34	3989.2	3136.18	3296.92	3294.15	3438.89	2651.87	2820.48	2885.07	2917.58	2666.28	3312.87	3558.08	3887.84
200082	L-Lysine _x001B_$B!^_x001B_(JHCl	176754	170407	323241	341549	256020	160862	284239	381868	347134	60977.8	126916	80455.4	59072.2	79308.8	75180.9	244965	124200	242756	49906.6	51239.2	56103.2	14254.5	16169.2	18363.1	14775.2	31033.5	20953.8	43117.8	106747	86370.7	57.915	85.148	338.247	24.639	81.582
200084	2i_Nicotinic Acid_Isonicotinic acid	185.929	109.633	218.972	191.202	383.459	225.843	129.895	241.784	377.807	190.526	296.512	43.988	120.786	219.208	206.889	172.326	101.276		173.459	113.959	137.469	213.363			55.906	88.029	114.842		128.795	247.071	43.696	144.828	104.776	33.489	108.992
200085	2i_L-Norleucine_D-Alloisoleucine	30385.7	41336.7	51405.2	25624.3	20002.3	7234.67	36488.9	41546.5	40170	30343.8	25431.6	13278.5	22121.9	33686.1	38046	73934.1	55680	86538.3	39768.8	41000.9	39386.7	28199.8	26519.1	35677.5	8711.08	17473.7	11649.7	26332.2	93072.9	31252.6	262.624	166.82	536.558	94.735	216.156
200086	2i_Quercitrin_Quercetin-7-O-rhamnoside	49.262	65.174			8.066	20.937	79.462		75.826	7.734	39.977	41.822	49.092	54.419	5.332	19.056		26.881	59.08	14.058	10.419		7.702	17.25	5.317	40.512		48.982	5.136	6.907	44.249		42.911	31.364	12.425
200087	2i_Rutin _Quercetin-3-O-b-glucopyranosyl-7-O-a-rhamnopyranoside	42.947	24.927	50.885	87.907	78.209		48.736	9.454	26.9	46.464	70.321	28.066	14.573	100.855	65.676	26.481		5.695	35.189	105.219	95.337	67.062	33.615		15.516				24.13	30.723	8.506	39.878		31.714	49.344
200089	2i_D-(+)-Melezitose monohydrate_1-Kestose	41698.8	28968.4	18740.1	26184	77711.3	29191.6	26106.8	27068.5	29244	35351.6	27153.3	15675.1	25504.7	39424.1	30145.1	15110.8	29795.2	24881.4	29445.5	26686.2	35088.8	34960	41982.7	50208.6	26944.6	24947.3	30481.6	65779.8	59290.3	60328.2			10.97	0.243
260001	gamma-Glu-PRENCS	22923.3	23280.8	24521	18203.8	17321.4	15456.4	21231	23227.7	24001.4	20675.8	20170	16695.9	17391.2	18307.8	16389.4	22827.5	19551.5	23689.9	16004.3	14259	17167.8	16065.3	14898.1	16781.6	15708.8	17705	14526.9	14512.5	17671	14892.3	15286	14152.7	13685.4	15001.8	14259.6
260002	gamma-Glu-PRENCSO	1588.02	996.246	2391.91	648.934	771.645	322.097	474.616	991.637	1212.89	453.938	486.49	257.693	595.877	862.139	520.416	2178.59	948.91	2102.16	186.813	351.847	213.708	136.456	42.301		253.132	374.912	155.748	348.699	581.925	238.917			17.148	2.955	5.676
260003	2-CPGTH	2399.42	1554.39	3110.6	2359.58	5034.54	2727.51	952.454	1287.47	1003.96	374.442	668.201	824.41	1690.02	1432.44	1326.95	2237	1803.34	1618.43	283.331	331.888	289.476	265.062	388.498	905.003	538.163	1715.37	1136.25	1474.12	6639.19	2639.75	1061.84	13.481	100.765	8.044	14.696
260004	cycloalliin	14671.2	12483.3	14832.2	10684.9	17058.5	8686.68	14759.9	15489.6	21501	13492.9	10360.9	7239.47	11176.3	15512.7	10551.6	20663.1	30628.1	30679.3	19647.3	17439.1	14584.1	3504.53	3000.06	4255.93	5576.63	4076.51	5200.74	3532.72	4980.7	4268.19	260.176	70.936	35.828	96.354	79.235
260005	PRENCSO	246267	210041	238441	192668	361942	154126	210623	199054	230221	107543	136066	76221.8	227037	245699	206892	192597	252204	264390	81810.2	109966	98735.9	46436.7	44008.9	47074	104470	79616.4	107489	105467	136892	72250.5	14.601	21.296	107.724	36.197	33.674
260006	MCSO	12812.7	16166.4	25958.3	7896.64	24434.7	11184.7	3797.41	133928	5753.15	23721.9	13834.8	12299.2	5439.32	7427.91	4462.44	16456.7	20994.5	24707.8	11461.3	16715.1	10582.3	11672.2	7447.7	14275.2	9422.53	4928.15	9160.64	5000.94	11317.1	4814.93	474.445	165.717	332.02	314.039	514.441
260007	alliin	22.235	144.291	41.616	55.648	29.646	44.349	6.07	45.264	71.923	389.172	509.206	163.724	19.333	16.591	31.408	50.637	68.566	41.753	88.352	65.62	100.146	79.274	111.5	73.332	51.585	56.002	157.125	1363.6	2242.96	462.033	5.304	25.447	9.816	108.917	45.542
260008	allicin		33.478	30.263		55.277	72.49	7.758	61.51		195.431				68.047	135.985		366.262	267.117	318.804	29.861	198.438	140.818	90.653	37.723	66.001	72.922	184.625	133.27		64.79	228.751	206.395	452.344	445.5	294.499

## Sheet: S5
Widely targeted metabolome and transcriptome landscapes of Allium fistulosum–A. cepa chromosome addition lines revealed a flavonoid hot spot on chromosome 5A
Mostafa Abdelrahman, Sho Hirata, Yuji Sawada, Shusei Sato, Hideki Hirakawa, Yoko Mine, Keisuke Tanaka, Masayoshi Shigyo
Supplementary Table S5. Data matrix of metabolite intesities divided by internal standard
Name	FF	FF	FF	FF1A	FF1A	FF1A	FF2A	FF2A	FF2A	FF3A	FF3A	FF3A	FF4A	FF4A	FF4A	FF5A	FF5A	FF5A	FF6A	FF6A	FF6A	FF7A	FF7A	FF7A	FF8A	FF8A	FF8A	AA	AA	AA
1-Amino-1-cyclopentanecarboxylic acid	0.00786331	0.0186735	0.0387546	0.00856862	0.0175081	0.0342092	0.119439	0.137955	0.141316	0.0128254	0.00825857	0.0142774	0.00530846	0.00565454	0.0115053	0.00573307	0.0165127	0.0116599	0.00650804	0.0048484	0.00259459	0.00173167	0.00394408	0.00978102	0.00342881	0.00230487	0.00668367	0.00775978	0.0163387	0.00946495
Metformin	0.00147987	0.00181307	0.00409557	0.00112803	0.00165047	0.00505979	0.00163443	0.00342078	0.00539109	0.00136756	0.00128579	0.00313829	0.000460487	0.0012772	0.0011724	0.00157518	0.00162589	0.00181305	0.00187161	0.000802776	0.000936797	0.00115576	0.000935739	0.00165518	0.000965761	0.000180564	0.000614358	0.000978363	0.00273214	0.00323641
1-Aminocyclopropane-1-carboxylate;	0.0127403	0.0130677	0.0237112	0.0101936	0.0268429	0.0166905	0.0665947	0.0801147	0.0957133	0.0163902	0.00789192	0.0176096	0.0125347	0.0128208	0.013242	0.01322	0.0117046	0.015605	0.0225157	0.0212132	0.00701175	0.0135239	0.00906008	0.0132426	0.0131413	0.0105434	0.00801731	0.0365944	0.0304593	0.0339161
4-Hydroxyphenylacetate	0.00115767	0.0198648	0.00596537	0.00145885	0.00360119	0.00100188	0.00493536	0.0180145	0.00289446	0.00106526	0.00685863	0.0025565	0.00113679	0.0136991	0.00936693	0.00519742	0.00973854	0.00344105	0.0121538	0.0115262	0.0117953	0.0101272	0.00375736	0.00105003	0.00398158	0.00117563	0.00956311	0.00110942	0.00360559	0.00333823
Adenosine	0.107254	0.0714221	0.564059	0.0248355	0.0404865	0.265217	0.164472	0.0793216	0.810551	0.0746113	0.0258221	0.48192	0.06992	0.0145373	0.55789	0.201256	0.162517	0.322819	0.402642	0.0662962	0.0350714	0.0568232	0.0267226	0.161558	0.0962722	0.0125468	0.196594	0.0444827	0.0574161	0.0461954
Allantoate	0.000807392	0.000107404	0.000857266	0.000112857	0.000852235	0.00218467	0.00236975	0.00163053	0.0011854	0.00199354	8.87e-05	0.00138995	0.00124229	0.000163393	0.00054183	0.00136423	8.66e-05	0.00117654	0.00169385	0.000499723	9.06e-05	0.000909662	0.000452863	0.000409534	0.00136741	9.62e-05	0.000200465	0.00120335	0.00111093	0.00101296
L-Histidine	0.0260742	0.128939	0.134224	0.0119172	0.0444586	0.0227768	0.175601	0.0908882	0.200654	0.0245045	0.0369218	0.0286122	0.0212237	0.0732516	0.0188073	0.0275275	0.11508	0.0205526	0.0826782	0.109142	0.0145218	0.0250705	0.0541964	0.0165941	0.0253711	0.0473056	0.0119998	0.120793	0.136463	0.114802
L-Methionine	0.00543093	0.00424649	0.00841226	0.00116346	0.00458043	0.00176778	0.0188784	0.0190132	0.0237094	0.00283964	0.00286418	0.00599753	0.00212335	0.00572059	0.00617962	0.00472583	0.0100574	0.00543729	0.00617616	0.00533136	0.00133542	0.00284748	9.2e-05	0.00385259	0.00302026	0.00208309	0.00386469	0.00244448	0.00687613	0.00664879
L-Phenylalanine	0.295872	0.439246	0.402915	0.182562	0.361672	0.166552	0.780682	0.624848	0.791249	0.284349	0.378999	0.329362	0.292687	0.617072	0.236287	0.258723	0.442094	0.18238	0.385447	0.335234	0.0780246	0.171384	0.201247	0.153254	0.199069	0.201587	0.151825	0.801562	1.09002	0.725265
L-Tryptophan	0.0454574	0.247432	0.413926	0.0138994	0.222418	0.113322	0.620254	0.706846	0.814016	0.0301737	0.0778263	0.103	0.0555894	0.186013	0.158999	0.0792978	0.336896	0.0888594	0.369101	0.244792	0.0768746	0.0390776	0.104737	0.0576979	0.0390449	0.11074	0.0619942	0.0829611	0.373158	0.162586
L-Tyrosine	0.0241234	0.102718	0.0778649	0.0228234	0.028971	0.0303018	0.123321	0.174314	0.226503	0.0324804	0.0466183	0.0467044	0.0214356	0.0734743	0.0609558	0.0386592	0.109569	0.0387356	0.0474118	0.066558	0.0168942	0.0266663	0.0364437	0.047875	0.0229798	0.0382263	0.022114	0.139761	0.148883	0.12923
Sucrose	10.982	6.83843	2.90901	6.74015	15.5724	2.88691	5.46084	8.98387	5.02434	6.99778	7.09797	4.03138	9.58517	9.13754	4.60638	8.44224	7.01124	3.87249	12.16	10.3987	3.69752	13.3893	12.2851	5.93306	12.8134	7.39092	4.34785	13.504	16.5823	6.86335
Pyridoxamine	0.00186884	0.00243602	0.00759637	0.000111652	0.0041746	0.00311121	0.01886	0.0178494	0.0227636	0.000358974	0.00196556	0.00320802	0.000484757	0.00143219	0.000578801	0.000338043	0.00220251	0.00111785	0.00108301	0.00175855	0.000736697	0.000279983	0.000312831	0.000441607	0.000111115	0.000242978	0.000101422	0.00124394	0.00213973	0.0020504
3-Methyladenine	0.00103294	0.000271318	0.000107216	0.000352759	0.00037371	0.000269784	0.000124343	0.000226782	0.000109083	0.000144245	0.0003249	0.000124581	0.000450473	0.000201519	0.000324698	0.000475035	0.000546825	0.00031225	0.000423271	0.000307926	0.000268082	0.00052046	0.000534187	0.000101577	0.00011205	0.000108001	0.000863646	0.000940222	9.5e-05	0.000122188
Adenosine 5'-monophosphate	0.0256688	0.0350273	0.0864517	0.010761	0.0183763	0.0254457	0.0197543	0.0249326	0.109083	0.0115543	0.00921711	0.0296226	0.0124765	0.00899388	0.0472755	0.0180438	0.0127333	0.0206077	0.0210572	0.0171737	0.00956309	0.0106542	0.00943165	0.0194388	0.0147813	0.00348685	0.0134603	0.0182464	0.00992366	0.0252903
Carnosine	0.000122367	0.000483246	0.000938709	0.00059413	0.000231238	0.00149895	0.000121962	9.63e-05	0.00180487	0.000466766	0.000352331	0.000535076	0.00043715	8.39e-05	0.000348801	0.000646705	0.000258907	0.000757013	0.00125346	0.00039252	0.000772599	0.000758665	0.000340565	0.000559849	0.000561808	9.6e-05	0.000137645	0.000445368	0.000475138	0.000162074
(2-Aminoethyl)phosphonate;	0.00153893	0.000519719	0.00290902	0.00291518	0.00112479	0.00246915	0.001555	9.4e-05	0.00455248	0.00191099	0.000617532	0.00142903	0.00134549	0.000458058	0.00407254	0.00134888	0.000738264	0.00342608	0.000436649	0.000586842	0.00129023	0.00087901	0.000302462	0.00195266	0.00141074	0.000502081	0.00185331	0.00169568	0.000393575	0.00293011
Deoxyadenosine	0.00304471	0.00110182	0.0360853	0.000301547	0.0026793	0.0173813	0.000412927	0.000858844	0.0424742	0.00327596	0.000978789	0.0270888	0.00491853	0.000644351	0.0193853	0.0115581	0.00177073	0.0167453	0.0145173	0.000841812	0.00332285	0.00873676	0.000546935	0.00808888	0.0017962	0.000879153	0.0111283	0.00103035	0.00179015	0.0159161
3,4-Dihydroxy-L-phenylalanine	0.00116484	0.000353693	0.00261832	0.00011256	0.000196129	0.000219713	0.00148412	0.00026175	0.00117962	0.000734379	9.87e-05	0.000311893	0.00050188	0.000821484	9.64e-05	0.00047045	8.72e-05	0.00103601	0.00169939	9.47e-05	0.000392696	0.00049601	0.000438943	0.000942925	0.000407225	0.000505334	0.000731523	0.00010516	9.5e-05	0.000240662
3-Amino-1,2,4-triazole	0.00401256	0.00160213	0.00109432	0.00354207	0.0036395	0.00170398	0.00476948	0.00267898	0.000113896	0.00502485	0.00197219	0.00140264	0.00504305	0.000828609	0.00165962	0.00441897	0.00164254	0.000359396	0.00515478	0.00215936	0.000611274	0.003911	0.00177804	0.00148226	0.00327573	0.000513479	0.000425179	0.00485716	0.00197924	0.000475067
O-Acetylcholine	0.00351714	0.00118007	0.00894201	0.00511362	0.00175147	0.00779007	0.00419078	0.000698489	0.014478	0.00255875	0.000452402	0.00490056	0.00361423	0.000545864	0.00956648	0.00255455	0.000786139	0.00788485	0.0037939	0.00457594	0.00451174	0.00180175	0.000947578	0.00713317	0.00443886	0.00120259	0.00536188	0.00428904	0.0034861	0.00787943
Allantoin	0.000259095	0.00104395	0.00303828	0.000674908	9.15e-05	0.000109228	0.000634185	0.000966967	0.00382905	0.000838798	0.000497385	0.0034558	0.000250707	0.000341575	0.00157486	0.000671531	0.000557423	0.00303016	0.000416386	0.000485775	0.00214651	0.000505733	0.000532708	0.0012914	0.00112348	0.000569112	0.00173394	0.000333361	9.21e-05	0.00232315
Cytidine	0.000805674	0.000284906	0.0046693	0.000248287	0.000142131	0.00104827	0.000432343	0.000223387	0.00783325	0.000679021	0.000176434	0.00164927	0.000500514	0.000100414	0.00318458	0.000758849	8.75e-05	0.000985132	0.00301348	9.55e-05	0.000309509	0.000481276	9.2e-05	0.00101765	0.00125435	9.53e-05	0.00133739	0.000103989	0.000561957	0.000856038
D-Arabinose	0.886627	0.338518	1.37888	0.880748	0.203057	0.582044	0.163194	0.0438351	0.465641	0.603891	0.0320787	0.413608	0.631617	0.204391	2.16459	0.378935	0.104752	0.629531	0.821002	0.200341	0.621834	0.389428	0.0517328	0.63596	0.457872	0.0337264	0.321836	0.611644	0.163731	0.923811
2,3-Diaminopropanoate	0.000513579	0.000620057	0.00389962	0.000403321	0.00022924	0.000738139	0.000121962	9.63e-05	0.00141188	0.000241098	0.000305043	0.00105331	0.000609479	0.000585207	0.000715578	0.000652542	0.00236584	0.000883603	0.00110765	0.000758072	0.000246059	0.000320013	0.000518138	0.00052312	0.000795477	0.000545502	0.000239229	0.000504513	0.000779587	0.000120622
L-threo-3-Methylaspartate	0.00231366	0.00110089	0.00169343	0.00121228	0.0016719	0.00101632	0.00206551	0.00183647	0.00355195	0.00140618	0.00163307	0.00104694	0.0011116	0.000939085	0.0014537	0.0016658	0.00092178	0.000924427	0.00154435	0.00115386	0.000801085	0.00108121	0.00138717	0.00116835	0.00107832	0.000716815	0.000733258	0.00261253	0.00155748	0.00072972
D-Ribose 5-phosphate	0.00115767	0.00154269	0.00648519	0.00103546	0.00248186	0.00100188	0.00157218	0.00578166	0.0198962	0.00106526	0.00364943	0.00110453	0.00113679	0.00334838	0.00937541	0.00498486	0.00105094	0.0030349	0.0068798	0.00110593	0.00157623	0.00136213	0.00234896	0.00607261	0.00234506	0.00250151	0.00626074	0.00190809	0.00708926	0.0211265
Glutathione disulfide	0.000375096	0.000810581	0.000701248	0.000113866	0.00157261	0.0015437	0.00120536	0.00204899	0.00388422	0.000669135	0.00110694	0.000870918	0.000413944	0.000322592	0.00240707	0.000617988	0.000453365	0.000902496	0.000689663	0.00153841	0.001413	0.00099973	0.00103306	0.00186972	0.000113753	0.000622747	0.00133958	0.000380451	0.000406941	0.00101703
Guanosine	0.00713575	0.00787702	0.068189	0.0035715	0.0025692	0.0204718	0.00757306	0.0122977	0.0521258	0.00913208	0.00376984	0.038226	0.00891408	0.00316624	0.0542715	0.0137453	0.00808802	0.0194816	0.0302108	0.00274519	0.00426753	0.00534648	0.00147585	0.0125022	0.00407203	0.00129086	0.0238341	0.00493943	0.00710072	0.0023742
Hypotaurine	0.057894	0.0293583	0.0087549	0.0477282	0.0332187	0.00483723	0.053679	0.0326128	0.0166093	0.0613244	0.028322	0.00859995	0.0546356	0.0172977	0.00946341	0.0438274	0.0194078	0.00615079	0.0592134	0.0373691	0.00224166	0.0442729	0.0279585	0.00932293	0.0528723	0.016199	0.00366257	0.0441104	0.0325539	0.00430353
Inosine	0.00346594	0.00215189	0.0278434	0.00115604	0.00145546	0.0103708	0.00642987	0.0030251	0.0291234	0.00264336	0.00112614	0.0180079	0.00249701	0.000375293	0.0204278	0.00763663	0.00672758	0.0103115	0.014972	0.0028281	0.00134927	0.00223287	0.000752277	0.00844529	0.0040648	0.000394411	0.00752818	0.00159183	0.00228346	0.00163972
L-Asparagine	0.0529255	0.0148884	0.0225085	0.0593805	0.0322524	0.0159282	0.0627735	0.0272093	0.0346714	0.0485677	0.0150225	0.0135044	0.0444961	0.0100066	0.015036	0.0456277	0.0142347	0.01019	0.0486838	0.017853	0.00606663	0.0441934	0.0254215	0.0179646	0.0418156	0.00827972	0.00631475	0.0501938	0.021309	0.00877033
L-Aspartic acid	0.0289652	0.0145938	0.0157073	0.0168878	0.029542	0.00614146	0.0312906	0.0162766	0.0453999	0.0292414	0.0160166	0.0104192	0.0266147	0.0139153	0.00913783	0.0306374	0.0179955	0.00868674	0.0348156	0.0242859	0.00287088	0.019964	0.0156121	0.012912	0.0228627	0.0143197	0.00591848	0.0567819	0.0270786	0.00995694
L-Glutamic acid	0.37452	0.165523	0.209196	0.354528	0.408074	0.125311	0.483145	0.278848	0.727333	0.268708	0.152403	0.204959	0.258225	0.196304	0.167686	0.401306	0.166319	0.125824	0.411441	0.257049	0.0813598	0.319664	0.156664	0.233231	0.319396	0.157054	0.105649	0.489262	0.300527	0.192747
L-Glutamine	0.022274	0.0331037	0.0810551	0.00198124	0.0537894	0.0292112	0.00249803	0.0825573	0.204117	0.00475685	0.0235149	0.0340595	0.00328171	0.0122115	0.00973316	0.00496917	0.0220939	0.00859479	0.0109718	0.00903335	0.0057674	0.00421965	0.00269352	0.0107843	0.00278311	0.00513497	0.0130202	0.0150185	0.0185331	0.0131057
Glutathione;	0.0197265	0.0102658	0.0221835	0.00989912	0.015618	0.0116492	0.0304196	0.0479899	0.0680453	0.0167728	0.0104576	0.017037	0.0113587	0.0067797	0.0345195	0.0174156	0.00847769	0.0191243	0.0327733	0.0147455	0.0171688	0.0224383	0.0145615	0.0389317	0.0148266	0.00961371	0.0122186	0.0170829	0.0115508	0.0216846
L-Methionine sulfone	0.00443214	0.00341511	0.00386994	0.00167828	0.00198675	0.00177539	0.00114971	0.00265244	0.00380026	0.00113896	0.00199773	0.0001	0.000100494	0.000997746	9.28e-05	0.00223142	0.00142392	0.00184641	0.00579325	0.00157925	0.000712986	0.000592793	0.00208244	0.000569382	0.00113079	9.62e-05	0.00139478	0.00270255	9.21e-05	0.000737901
L-Ornithine	0.000744962	0.00251346	0.0149427	0.000276652	0.00213967	0.00399332	0.000770749	0.0028687	0.0218039	0.000792885	0.00141084	0.0014643	0.000375144	0.00095962	0.00202598	0.000414069	0.000994953	0.00290526	0.00131465	0.000597735	9.22e-05	0.000383459	0.00126033	0.00240821	0.000111115	9.6e-05	0.00123349	0.00351963	0.00318117	0.000585584
L-Proline	0.152789	0.0532908	0.166569	0.0546744	0.0558913	0.0650458	0.111352	0.0840891	0.219785	0.101444	0.0336983	0.0887983	0.0723474	0.0293091	0.0473181	0.110198	0.088528	0.040925	0.62235	0.216287	0.0184976	0.111093	0.0285709	0.0383148	0.0816215	0.100572	0.0402215	0.157751	0.103508	0.0473392
5-Oxo-L-proline	0.0110666	0.0160144	0.0456853	0.00702793	0.017013	0.0366991	0.0117992	0.0167401	0.183609	0.0143881	0.00790829	0.0213244	0.00535073	0.00570728	0.0105542	0.00675591	0.0195858	0.0072716	0.00811827	0.00389161	0.00515405	0.00250246	0.0029587	0.0115485	0.00383886	0.00338872	0.00304203	0.00912143	0.0171342	0.00749453
L-Serine	0.0376203	0.0130539	0.0245362	0.0119877	0.0214173	0.0117254	0.0370306	0.0172522	0.076464	0.0311782	0.0126464	0.0111108	0.0245724	0.0152946	0.0159225	0.0194919	0.0111795	0.0080131	0.0263458	0.0142112	0.00527549	0.0177416	0.0107858	0.0171135	0.0215653	0.0223773	0.0116106	0.038319	0.0294856	0.00710729
Maltotriose	0.00116848	0.00104263	0.00099415	0.00105082	0.00113669	0.000994045	0.00108102	0.00106813	0.00107965	0.00292676	0.00100669	0.00104261	0.00106402	0.00105678	0.00102045	0.00103249	0.00102927	0.00112877	0.00192221	0.00114918	0.00103382	0.00314949	0.00102819	0.00101748	0.00114149	0.00117377	0.00109838	0.00104961	0.00122073	0.00109574
Methylguanidine	0.00222485	0.000911552	0.00240251	0.0015945	0.000497511	0.00146465	0.00200626	0.000974562	0.00545267	0.00213106	0.000445355	0.00194298	0.00141779	8.63e-05	0.0015071	0.0022912	0.00165098	0.00143319	0.00206716	0.000967293	0.00083589	0.00113843	0.000644322	0.000645876	0.00183479	0.00125109	0.00177692	0.00322591	0.00225088	0.000641361
O-Phospho-L-serine	0.00151903	0.000772918	0.000635568	0.000348355	0.00157111	0.000535757	0.000215317	9.63e-05	0.000533187	0.00249635	0.000977174	0.000465965	0.000779035	0.000389913	0.000386306	0.000642372	0.0010231	0.000194468	0.00257488	0.000726085	0.000198856	0.000103173	0.00034646	0.000591613	0.000448987	9.6e-05	0.000101422	0.00118711	0.000620582	0.000120622
Quisqualic acid	0.00927226	0.00527145	0.000105189	0.000112857	0.00794827	0.000109228	0.0122498	0.00470602	0.00462818	0.0103486	0.00608847	0.00253117	0.00918549	8.63e-05	0.00370138	0.00918001	8.66e-05	0.00218004	0.009125	0.00580381	0.00132718	0.00935538	0.00439056	0.00085506	0.00866852	0.00219904	0.00148552	0.00979531	0.00318388	0.00222214
S-Adenosyl-L-homocysteine	0.00134995	0.000400616	0.00255604	0.000805571	0.000707605	0.000111015	0.000882084	0.000815009	0.00294904	0.000602203	9.01e-05	0.000671037	0.000220367	0.000111729	0.00285067	0.000753253	9e-05	0.000152736	0.00106772	0.000942705	0.00034856	0.000236358	0.000207686	0.000727123	0.000437596	0.000107465	0.000144686	0.000862448	0.000241628	0.000620701
Thiamine	0.0030074	0.00427616	0.0242511	0.000182596	0.00341217	0.00397651	0.00624438	0.0137821	0.0275122	0.00294493	0.00559003	0.00767696	0.00874411	0.00406839	0.0232037	0.0158019	0.0188743	0.0199317	0.0140777	0.0199463	0.00461477	0.00322378	0.0033072	0.00966416	0.000778221	0.00272724	0.00523647	0.000228916	0.00215849	0.00599671
Tyramine	0.0100583	0.00045677	0.0121894	0.000654368	9.98e-05	0.000974798	0.00839843	0.000439703	0.00958339	0.00627798	0.000128256	0.00287501	0.00720791	0.000711904	0.0111866	0.0232095	0.000489673	0.00152447	0.0162265	0.000175338	0.000789718	0.00177896	0.000115596	0.00308167	0.00460141	0.000211762	0.00531961	0.00620075	0.00265872	0.00245393
Uridine 5'-monophosphate	0.0107509	0.0161778	0.0314478	0.00146138	0.0168729	0.0224512	0.00495474	0.0240456	0.0462652	0.0010466	0.00100669	0.00104261	0.00328079	0.00105678	0.00161956	0.00103249	0.0147566	0.0114101	0.00103431	0.00512874	0.01226	0.00102309	0.013012	0.00101748	0.00114149	0.00152538	0.00800579	0.00467749	0.00122073	0.00313622
Nicotinamide D-ribonucleotide	0.00174278	9.15e-05	0.00513123	0.00556484	0.00149553	0.00239351	0.000248345	0.000562919	0.00523701	0.00010411	8.59e-05	9.93e-05	9.77e-05	8.7e-05	0.00524202	0.000694	0.000994244	0.00257682	0.000106229	9.42e-05	0.000178815	0.000859929	0.000235687	0.00113842	0.00060082	9.67e-05	0.00103934	0.00872343	0.000306723	0.00293732
4-Aminobutanoate	0.00756721	0.00743769	0.0860356	0.00180387	0.0101164	0.0140717	0.00910404	0.00571086	0.0327431	0.00493336	0.00581141	0.0165359	0.00648288	0.00558972	0.00786457	0.0148789	0.0252632	0.0196397	0.024692	0.013905	0.00566866	0.00662786	0.00668923	0.0109679	0.00518474	0.00283934	0.00681749	0.00633399	0.0140368	0.00418116
Quercetin 3-galactoside	0.000100954	0.000842991	0.000461778	0.000136919	0.000961194	0.000613219	0.000591351	0.000698751	0.00133272	0.000383285	0.000279857	0.000905743	0.00106654	0.000527682	0.000983097	0.0175952	0.0185065	0.0165561	0.000570015	0.000448242	0.00110747	0.000225004	0.000675268	0.00116242	0.00115224	0.00115658	0.00127361	0.115243	0.112908	0.101715
N-Acetylneuraminate	0.0120995	9.04e-05	0.00178499	0.000112857	0.00234359	0.00578267	0.00336904	0.00102637	0.00510695	0.00100074	0.000514359	0.00208149	0.00186422	0.000319192	0.00153718	0.00371904	0.000557969	0.00029675	0.00519663	0.000481976	0.00136048	0.00244874	8.72e-05	0.00183922	0.00137483	0.00177471	0.0011709	0.00767834	9.21e-05	0.00144867
O-Acetyl-L-serine	0.0111344	0.00381629	0.0211511	0.00308614	0.00565553	0.0086775	0.00559237	0.00676159	0.0295741	0.00435147	0.00411975	0.0138612	0.00376325	0.00224989	0.0109576	0.00302415	0.00326529	0.00626099	0.00582829	0.00266004	0.00571442	0.00334081	0.00306144	0.00463492	0.0026972	0.000879574	0.00698314	0.00428435	0.0056096	0.0081072
Pyridoxal 5-phosphate	0.00508258	0.00126046	0.00419811	0.00439167	0.00388578	0.00348286	0.00389589	0.00247544	0.0130328	0.0030056	0.00149462	0.00663953	0.00301809	0.00152588	0.00605957	0.0041277	0.00147641	0.00491993	0.00487784	0.00322624	0.00322582	0.0043466	0.00221906	0.00552653	0.00396288	0.00117454	0.00484294	0.00289337	0.00262429	0.0082999
L-saccharopine	0.00160958	0.000822886	0.0370187	0.000767122	8.69e-05	0.000106043	0.000654105	0.0012177	0.0157827	0.000964544	0.000614484	0.00366637	0.00292612	0.000511828	0.00678725	0.00188254	0.000695283	0.0036021	0.0330817	9.12e-05	0.0012385	0.00754273	0.00108705	0.00330308	0.00165304	0.00161028	0.00387806	0.00509568	0.00801966	0.00373375
D-(+)-Arabitol	0.0436238	0.0229064	0.0157648	0.0410614	0.032455	0.0156026	0.0419119	0.0280312	0.0174833	0.0450208	0.0245833	0.0146007	0.0373707	0.0154577	0.0144084	0.0294578	0.0178974	0.00986494	0.0461843	0.0268351	0.00731861	0.0414712	0.0201829	0.0124996	0.036649	0.0140588	0.0083718	0.0347171	0.0241583	0.00781593
Galactitol	0.0167759	0.0240618	0.0650409	0.0189178	0.0210694	0.0133765	0.0059486	0.0162813	0.0316643	0.0193741	0.0134799	0.0329967	0.0183864	0.031812	0.0435862	0.0107799	0.023297	0.0440037	0.0279495	0.0271	0.0257374	0.0320646	0.00707964	0.0487444	0.0341385	0.0123061	0.0312713	0.021176	0.010953	0.0473502
D-Glyceraldehyde 3-phosphate	0.0572818	0.0283863	0.0138412	0.042449	0.0356409	0.0109043	0.0424434	0.0333838	0.0204548	0.0458538	0.0252927	0.012945	0.0484604	0.0204926	0.0121358	0.0401482	0.0204502	0.010543	0.0553618	0.0350276	0.00804838	0.0477165	0.0358327	0.0160409	0.0546894	0.0232424	0.0113682	0.0541954	0.0406656	0.0201704
(3R)-beta-Leucine	0.000402176	0.000595499	0.00251714	0.00011256	0.000569382	0.000393325	0.000806444	0.000305633	0.00063494	0.000707066	0.0014493	0.00151157	0.000631724	0.000535562	0.00180844	0.000544987	8.72e-05	0.00010496	0.00083844	0.000928519	0.000555652	0.000863669	9.11e-05	0.000101577	0.000699257	0.00100354	0.000897884	0.00010516	0.000253264	0.000766542
1-(5'-Phosphoribosyl)-5-amino-4-imidazolecarboxamide	0.000731747	0.000214323	0.000193424	0.00168359	0.00147061	0.000380707	0.000525251	0.000520354	0.00219525	0.000109253	0.00128917	0.00057541	0.000171619	0.000622183	0.000667149	0.00139721	0.000814794	0.000129827	0.000198951	0.000481131	9.26e-05	0.00117401	0.00140222	0.00159243	0.00158726	0.000525097	0.00027712	0.00110399	0.00114121	0.00200354
D-Alanyl-D-alanine	0.000701871	0.000587309	0.00157387	0.000475717	0.00164531	0.0010361	0.00109624	0.000757825	0.00219775	0.000121256	0.000327222	0.00074748	0.00036599	0.000345917	0.000812501	0.000376316	0.000730066	0.000471372	0.000863245	9.91e-05	0.000297959	0.000516818	0.000618401	0.000443272	0.000809641	0.00168533	0.000907209	0.00188018	0.00126238	0.00141077
5'-Methylthioadenosine	0.070557	0.0122746	0.059096	0.0378407	0.03301	0.0330507	0.0934623	0.0203505	0.0862746	0.0563639	0.00739269	0.0480278	0.0421913	0.00851608	0.0680156	0.0528367	0.00768408	0.0253278	0.0515052	0.0168578	0.0126194	0.0350856	0.00670256	0.022561	0.0457624	0.00721491	0.0157763	0.0455553	0.0117456	0.0355373
sn-glycero-3-Phosphocholine	0.45407	0.174495	0.299441	0.095145	0.251964	0.115907	0.309113	0.200545	0.420233	0.13615	0.0467391	0.078617	0.536841	0.129317	0.0837626	0.397465	0.166686	0.151421	0.181276	0.194916	0.130389	0.0784595	0.089973	0.0559153	0.120811	0.0990529	0.0381348	0.141474	0.113978	0.080577
L-Allothreonine	0.00904397	0.00784461	0.0229422	0.00714994	0.00629509	0.00734489	0.00868445	0.00772604	0.0386514	0.0110685	0.00430162	0.0122594	0.00624262	0.0063936	0.00733362	0.00992042	0.00905339	0.00840218	0.0135781	0.00596833	0.00596391	0.00947255	0.0052035	0.0085977	0.0103805	0.00555483	0.00714823	0.016285	0.0178638	0.00769362
Methyl jasmonate	0.00133677	0.00383596	0.00667417	0.00360589	0.00163724	0.000111015	0.000126986	0.000100332	0.00256228	0.000106419	9.01e-05	0.000739939	0.000102997	0.00169723	9.67e-05	0.000105787	0.00554526	0.000105872	0.000113149	0.00176738	9.53e-05	0.00188624	0.00477807	0.00133523	0.00163224	9.74e-05	0.000869251	0.00301416	0.00445103	0.000121803
4-Methoxycinnamic acid	0.000120326	0.00243074	0.000107216	0.00011256	8.87e-05	0.000110447	0.000124343	9.49e-05	0.000109083	0.000106963	8.85e-05	0.000100129	9.88e-05	8.75e-05	9.64e-05	0.000105516	0.000187	0.00163623	0.00310963	0.0026	0.00441553	9.8e-05	9.11e-05	0.000101577	0.00138522	0.000642988	0.000102616	0.00310516	0.00459548	0.0043267
Threonate	0.761609	0.211191	1.31217	0.486614	1.58205	2.22941	1.28116	1.84627	2.05017	0.966984	0.158586	2.07446	0.806047	0.118562	1.48492	0.630392	0.222006	0.520229	0.507519	0.158545	0.538574	0.567363	0.203674	1.68026	0.773461	0.109016	0.648539	0.997064	0.0702715	0.109984
luteolin-4'-O-glucoside	0.000121042	0.000281364	0.00013686	0.000128735	8.93e-05	0.000293375	0.000125251	0.000251289	0.000111937	0.000107936	0.000510035	0.00010071	0.000508003	8.69e-05	9.36e-05	0.109202	0.125608	0.100106	0.00740178	0.000217783	9.26e-05	9.99e-05	9.2e-05	0.000211634	0.00117235	9.53e-05	0.00030001	0.090104	0.045023	0.0711205
Quercetin-4'-glucoside	0.000121042	9.4e-05	0.000107548	0.000111622	8.93e-05	0.000108185	0.000125251	9.65e-05	0.000111937	0.000107936	8.88e-05	0.00010071	0.000100851	8.69e-05	9.36e-05	0.0121055	0.013157	0.0131065	0.000110033	9.55e-05	9.26e-05	9.99e-05	9.2e-05	0.000102017	0.000249076	9.53e-05	0.000101014	0.130104	0.171451	0.150121
N-acetyl-DL-serine	0.00694971	0.00170095	0.00534089	0.00139948	0.00208036	0.00331482	0.0195436	0.0122504	0.0181549	0.00314941	0.00253619	0.0043848	0.000916042	0.00157546	0.0063366	0.0027764	0.00105419	0.0046997	0.00183509	0.00202451	0.00287929	0.00163378	0.00111713	0.00350099	0.00187921	0.000503246	0.000101014	0.00354384	0.000296748	0.00429014
S-Adenosyl-L-methionine	0.00841736	0.00349267	0.0109454	0.00569617	0.0111763	0.00616345	0.0068318	0.00705559	0.022453	0.00927345	0.00277717	0.00961634	0.0047278	0.00217455	0.00558937	0.00493705	0.00219899	0.000954033	0.0063448	0.0042457	0.00110852	0.00361342	0.00246114	0.00279151	0.00538915	0.00176823	0.00160309	0.00738292	0.00437774	0.00304893
alpha-Methyl-DL-histidine dihydrochloride	0.0179166	0.00473146	0.00910506	0.00723691	0.0168707	0.00550746	0.0129375	0.0172448	0.0101854	0.0124912	0.00167535	0.00227338	0.010014	0.00293352	0.0041602	0.0168342	0.00526483	0.00223912	0.0184037	0.00351528	0.000627749	0.00955078	0.00263355	0.00229009	0.0171589	0.00203928	0.000101422	0.00866057	0.003098	0.00336843
3-Methyl-L-histidine	0.00769122	0.00206198	0.00184336	0.00214732	0.00339547	0.00103402	0.0075443	0.00169234	0.00153483	0.00497258	0.000783813	0.000100757	0.00521337	0.00112229	0.000728647	0.00497761	0.00151918	0.000318304	0.00842635	0.00146599	0.000228503	0.00348877	0.00131753	0.000611924	0.00317477	0.000245249	9.96e-05	0.00541668	0.00139797	0.000202576
Ethanolamine phosphate	0.00187119	0.000517194	0.00220674	0.000454188	0.000266529	0.000382504	0.0016879	0.000934255	0.00140113	0.000447889	0.000208249	0.000455059	0.0012374	0.000189255	0.000175571	0.000541881	0.000275436	0.000229157	0.000269148	0.00028536	9.12e-05	0.000726103	9.02e-05	9.96e-05	0.00179574	0.00020503	0.000168058	0.000981749	0.000217039	0.000149608
Choline phosphate	0.108216	0.0424284	0.161089	0.0481896	0.0466869	0.0546216	0.135235	0.0394471	0.133308	0.0620553	0.0183485	0.0820733	0.0685016	0.0227758	0.069731	0.074526	0.0437975	0.0640906	0.0655911	0.0606795	0.0402248	0.0555687	0.0149765	0.0463872	0.084303	0.0212957	0.0351295	0.0692615	0.0277817	0.038771
Trigonelline	0.293101	0.0278354	0.210384	0.101407	0.0370467	0.134373	0.344289	0.0306631	0.784398	0.17494	0.0159574	0.0593135	0.324128	0.0309013	0.44668	0.36747	0.09969	0.268586	0.209092	0.057464	0.0883887	0.108674	0.0174111	0.114036	0.19438	0.0308521	0.187608	0.345518	0.161353	0.272472
Vanillate	0.000297176	0.00955798	0.0132002	0.0118543	0.0098399	0.0153435	0.00861698	0.00801361	0.000276517	0.0101184	0.0100837	0.00952122	0.00838289	0.00688969	0.000352843	0.000309917	0.00029089	0.00432013	0.000413043	0.000198914	0.000185405	0.00402718	0.000298768	0.00441689	0.000571828	0.00408805	0.00495645	0.000404361	0.00333852	0.000143395
D-Galactarate	0.182397	0.00994565	0.265063	0.145727	0.0375201	0.252923	0.319795	0.442866	0.596167	0.203776	0.0119537	0.22112	0.197999	0.00686122	0.266713	0.211431	0.00823381	0.175729	0.296187	0.0323976	0.159961	0.144999	0.0131399	0.246136	0.149633	0.00419083	0.16651	0.368486	0.385343	0.423049
L-Pipecolate	0.0740211	0.0160107	0.0262593	0.0287687	0.02613	0.00906565	0.0463854	0.0137761	0.0364082	0.0479871	0.0190584	0.0118338	0.0407851	0.00630888	0.0068096	0.0723556	0.0160972	0.00739162	0.0895402	0.0175915	0.00311836	0.0235597	0.010135	0.00300097	0.0651337	0.00582316	0.00332224	0.0199982	0.0258038	0.00198366
S-Methyl-L-cysteine	0.00128097	0.00166731	0.00790421	0.00102	0.00104233	0.0039204	0.00112437	0.00102892	0.0091686	0.000889174	0.000782569	0.00355058	0.0001252	0.000436865	0.00262345	0.000594272	0.00113444	0.0018897	0.000441781	0.00149221	0.00108344	0.0001917	0.000884844	0.00147193	0.00037357	0.00106086	0.000671805	0.00166687	0.00190663	0.00355531
Petunidin 3-O-glucoside	0.000854825	0.000889517	0.000864782	0.00179092	0.000655522	0.000109228	0.00134144	0.00016071	0.000566617	0.00143781	0.000761785	0.00110111	0.000908367	0.000641568	0.00184117	0.00158655	0.00170309	0.00196705	0.00170993	0.000363759	0.000913515	0.00137796	0.000395418	0.0012815	0.000931164	0.00032774	0.000115483	0.00405123	0.00661986	0.00511746
Quercetin-3,4'-O-di-beta-glucopyranoside	0.00284978	0.00154286	0.00475074	0.00126497	0.00202361	0.00293678	0.00230269	0.00186532	0.00503238	0.00226838	0.00260897	0.00275714	0.0025841	0.00202557	0.00280287	0.0153538	0.0160495	0.0160529	0.00209779	0.00207501	0.0032955	0.00198119	0.00139795	0.00192545	0.00161156	0.0019588	0.00329951	0.0346256	0.0575926	0.0412943
L-Fucose 1-phosphate	0.00612112	0.00567814	0.00389322	0.00103546	0.00448942	0.00364698	0.00510153	0.00107813	0.00491453	0.00106526	0.00132306	0.00110453	0.0149302	0.00986771	0.00807283	0.00714812	0.00997336	0.00873427	0.00188031	0.00182308	0.00232723	0.00107094	0.00350924	0.00105003	0.0019637	0.00247153	0.00188539	0.00110942	0.00307024	0.00311873
gamma-L-Glutamyl-L-cysteinyl-beta-alanine	0.000433645	0.000362089	0.000429739	0.000112863	8.69e-05	0.000893028	0.000644706	0.000201084	0.000107984	0.00045168	8.42e-05	0.000206355	0.00146082	0.00108	0.00147992	0.000145932	9.26e-05	0.000328965	0.000108714	0.000113015	9.17e-05	0.000130227	9.02e-05	0.00056293	0.000108795	0.00050419	0.000259005	0.000268488	0.000179899	0.000119974
L-Leucine	0.000737145	0.000311611	0.00319962	0.000712795	0.00104301	0.00151024	0.00691932	0.00669392	0.00883351	0.000991539	0.00127997	0.00268367	0.00135119	0.00208388	0.00156473	0.00188514	0.0030337	0.00157478	0.00186317	0.00290416	0.000944873	0.00197663	0.00199178	0.00255189	0.0018424	0.00119581	0.000943471	0.00347683	0.00523693	0.00456428
L-Isoleucine	0.00159493	0.00145586	0.00246623	0.000742634	8.87e-05	0.00103645	0.00333271	0.00286714	0.00477016	0.000586353	0.000993604	0.00196056	0.000727198	0.00130987	0.00131322	0.000105516	0.00146902	0.00116295	0.00313322	0.00175674	9.32e-05	0.000605253	0.000276402	0.00240307	0.00013422	0.00123807	0.00119071	0.00112909	0.00337377	0.00263027
Methionine sulfoxide	0.00649722	0.00471982	0.00573172	0.0037507	0.00663479	0.00557356	0.0102225	0.0189615	0.0159742	0.00589033	0.00627791	0.00790619	0.00541765	0.00628438	0.00371872	0.00729416	0.00789968	0.00366055	0.010667	0.0057924	0.00184782	0.00376571	0.00148741	0.00632234	0.00578221	0.00425893	0.00547398	0.00690193	0.00559044	0.00834191
Cytidine 5'-diphosphocholine	0.000123204	0.000437768	0.000459588	0.00120427	0.000312531	0.000409753	0.000839081	0.000225315	0.000112537	0.00010411	0.000199203	0.000563694	0.000849388	8.7e-05	0.000267573	0.000782999	0.000433889	0.000276216	0.00101855	0.000935214	9.37e-05	0.00100459	0.000202169	0.000372186	0.00067607	9.67e-05	9.99e-05	0.00197822	0.0019894	0.00181932
Pantothenate	0.000503537	9.2e-05	0.000316525	0.00416322	0.0033374	0.00324419	0.00362978	0.00590047	0.00755865	0.0159698	0.00404722	0.00691151	0.00297087	0.0016971	0.00464751	0.00308448	0.0018903	0.00220473	0.00690364	0.00378679	0.00326252	0.00457729	0.00117893	0.00315805	0.00450641	0.000831962	0.0016465	0.00374983	0.00688287	0.00589814
D-Glucose 1-phosphate	0.0978867	0.0735549	0.0961694	0.0591733	0.186753	0.194672	0.0469941	0.0421469	0.245285	0.0674934	0.0423168	0.173773	0.0558392	0.0489691	0.158093	0.0643542	0.0549691	0.1226	0.106688	0.0867474	0.0753968	0.0471294	0.074564	0.146059	0.0459314	0.0454711	0.0698681	0.0830143	0.0680795	0.146003
D-Mannose 6-phosphate	0.271281	0.155689	0.170808	0.175241	0.428114	0.372568	0.13502	0.143274	0.500804	0.199243	0.118814	0.417203	0.148469	0.138873	0.347276	0.195152	0.126287	0.263098	0.319667	0.25105	0.17629	0.187019	0.161431	0.382123	0.118023	0.111718	0.1647	0.227891	0.128529	0.353088
D-Mannose 1-phosphate	0.260423	0.15815	0.169349	0.154594	0.429483	0.365353	0.140515	0.134747	0.485484	0.199671	0.123617	0.408086	0.151021	0.137034	0.368176	0.21426	0.121234	0.228909	0.313916	0.265017	0.192497	0.150883	0.171176	0.363459	0.129032	0.101741	0.185126	0.234596	0.101706	0.347446
D-Glucono-1,5-lactone	0.0445497	0.018517	0.0446956	0.0719735	0.0380472	0.0788718	0.0700624	0.027465	0.121881	0.0882196	0.0270233	0.0811393	0.0431292	0.0170048	0.0483013	0.0790289	0.0321044	0.0438419	0.0569021	0.0248751	0.0161223	0.0348193	0.0210586	0.0525877	0.0357553	0.0197568	0.0238806	0.0396994	0.0256339	0.0686745
D-Galactosamine	0.00113091	0.000116086	0.000550362	0.000653842	0.000366019	0.000142029	0.00201417	0.00166193	0.00173344	0.00108252	0.000205652	0.000229217	0.00101065	8.22e-05	0.000344465	0.000778468	8.51e-05	0.00010034	0.00179572	9.12e-05	9.12e-05	0.000498737	0.000234022	9.96e-05	0.000683204	0.000314174	0.000119631	0.000724032	0.000157424	0.000119974
Lactulose	2.84205	1.89109	0.756588	1.82672	3.87237	0.699453	1.46091	2.2371	1.37622	1.79386	1.86302	1.03592	2.60559	2.21122	1.11044	2.29569	1.86336	1.0345	3.07621	2.76742	0.960351	3.41212	3.24066	1.68682	3.38222	1.95399	1.09238	3.617	4.41305	1.94687
Melibiose	16.0395	11.9539	4.39068	10.2221	20.4971	4.19027	8.3949	12.6382	7.45876	10.0783	11.3639	6.29489	15.4598	12.2012	6.90979	13.1512	10.9336	5.62549	17.6358	14.4539	5.56835	20.1771	18.3716	9.25284	19.3062	11.1581	6.36506	21.7134	22.0824	10.4093
Cytidine-5'-monophosphate	0.00170787	0.0016215	0.00334744	0.000415847	0.00101105	0.00115957	0.00586851	0.00480058	0.00747429	0.000338721	0.000133017	0.0012102	0.000933611	0.000726833	0.000130544	0.000625072	0.000505885	0.000643625	0.000493312	0.000697062	9.37e-05	0.000131106	9.03e-05	0.000795779	0.000920258	9.67e-05	0.000297588	0.000534325	0.000782308	0.00073505
Mannitol	0.0140365	0.00500482	0.00346053	0.0215992	0.0112951	0.00797468	0.00715544	0.00641534	0.0134818	0.00747526	0.00580817	0.00625084	0.0131015	0.00501573	0.0054815	0.000101908	0.00462707	0.00399933	0.01615	0.00710515	0.00225012	0.0133655	0.00651585	0.00452044	0.00010692	0.00331103	0.00267355	0.000102667	0.00924838	0.0059437
L-Arginine	0.161243	0.219385	0.791937	0.0209635	0.131635	0.775623	0.950667	0.811695	1.23069	0.0477125	0.134394	0.674109	0.0337942	0.126392	0.200813	0.0415779	0.113483	0.263089	0.0899419	0.114559	0.0804825	0.0347479	0.0253849	0.203093	0.0396763	0.0311975	0.11208	0.84045	0.518559	0.590409
sn-Glycerol 3-phosphate	0.0311577	0.00978339	0.0183477	0.0181552	0.0147389	0.0191668	0.0225143	0.012707	0.0213504	0.0218251	0.0077043	0.0154145	0.0218773	0.00868084	0.0147603	0.0231502	0.00775038	0.0131413	0.0227451	0.0112463	0.00955076	0.0202426	0.0101338	0.0177461	0.020056	0.006876	0.0115263	0.0249133	0.0107296	0.0196299
D-Psicose; D-ribo-2-Hexulose	0.0605454	0.0119022	0.00261706	0.0341227	0.0535873	0.00456169	0.0508775	0.0316543	0.0141351	0.0587876	0.0109793	0.0112547	0.0903246	0.0130865	0.00604577	0.0665395	0.0102668	0.00577177	0.0622882	0.0286937	0.00102246	0.0543737	0.022468	0.00587998	0.0481701	0.00472404	0.0018222	0.0491689	0.0316305	0.00187688
Histamine	0.00213169	0.00172295	0.00297166	0.00168016	8.78e-05	0.000365296	0.00300795	0.00204229	0.00443432	0.00214979	0.000779199	0.000763047	0.00142118	0.000966005	0.000813719	0.0021643	0.00109002	0.000433363	0.00161069	0.000807113	9.22e-05	0.00201162	0.000661215	0.00088906	0.00161892	0.0007246	0.000571265	0.001626	0.00145994	0.000655629
Nicotinamide	0.00508195	0.000350568	0.00356246	0.00275029	0.000837704	0.00210441	0.00579121	0.0048486	0.00615342	0.00295932	0.000360478	0.00224836	0.00182518	8.75e-05	0.00212416	0.00326454	0.000178177	0.000159098	0.00510916	0.000285499	0.000230616	0.000123693	0.000179478	0.00138656	0.0020108	0.000399579	0.000162184	0.00310304	0.000368576	0.000521622
L-Alanine	0.00437751	0.0025984	0.0214979	0.00192105	0.00120701	0.00278636	0.00655215	0.00725771	0.00841173	0.00278225	0.00216245	0.00443167	0.001598	0.000567205	0.00145545	0.00255613	0.00122591	0.00254677	0.00605714	0.00193961	0.00127816	0.001284	0.00121349	0.00191844	0.00277712	0.00117817	0.00279754	0.00272924	0.00205937	0.00165428
L-Norvaline	0.039615	0.0351155	0.089568	0.016523	0.0548945	0.0359482	0.196206	0.177467	0.20898	0.0318852	0.051184	0.0545004	0.0257874	0.0264255	0.0334529	0.0321962	0.0385425	0.0208135	0.0824166	0.0423641	0.0158913	0.0429414	0.0228662	0.0439732	0.024514	0.0198982	0.0227368	0.0386388	0.0398484	0.0285202
L-Threonine	0.0182771	0.0182958	0.00502802	0.0136572	0.0132428	0.0174569	0.0893531	0.0551656	0.0897483	0.0232387	0.00913833	0.0247159	0.0187727	0.0146395	0.0168265	0.0203116	0.018053	0.0147072	0.029073	0.0133266	0.0102007	0.018323	0.00948706	0.019931	0.0214749	0.0129476	0.017353	0.0423976	0.0385399	0.0565619
Dimethylglycine	0.11702	0.0666741	0.37854	0.0303958	0.121889	0.219431	0.129939	0.0747167	0.425667	0.137707	0.0493694	0.257414	0.0677218	0.0426356	0.278536	0.164686	0.0794389	0.220175	0.167628	0.108414	0.152863	0.0456053	0.053898	0.202689	0.0742899	0.0278012	0.135389	0.0395378	0.071425	0.105337
(R)-Malate	2.76803	1.02933	1.06579	4.56581	3.42476	5.13667	8.3905	6.46923	9.33653	6.16582	4.56034	5.66228	2.63136	0.898624	3.15776	6.10664	4.16819	4.53287	3.65908	2.14084	0.839428	2.38763	1.82367	3.35005	2.27805	1.32469	1.43467	4.42577	3.35268	4.01864
D-Xylulose	1.18618	0.963624	1.79263	1.28951	0.280979	0.730596	0.24196	0.0416147	0.779947	0.759291	0.0418756	0.581771	0.838771	0.291747	2.72952	0.570597	0.561768	0.873429	1.02993	0.982811	0.821736	0.469088	0.0803289	1.03028	0.660062	0.0520816	0.457958	0.838891	0.228044	1.24705
2-Oxoglutarate	0.00966709	0.00296921	0.00637027	0.0149048	0.00547663	0.0134064	0.0151749	0.00106813	0.0188931	0.0191715	0.00471051	0.00686076	0.0196659	0.0298978	0.0421592	0.00103249	0.00575258	0.00804245	0.0105764	0.00114918	0.00680874	0.00992033	0.0107433	0.0202714	0.00737069	0.0143098	0.0115448	0.0114898	0.00122073	0.00635763
L-Carnitine	0.0503682	0.0111517	0.172162	0.0207218	0.00881771	0.0593186	0.00734186	0.00263458	0.0486327	0.0204278	0.00488369	0.0409995	0.0199511	0.00702402	0.106067	0.0195283	0.00675969	0.0918517	0.0278478	0.00828234	0.0324714	0.0215961	0.00493935	0.169393	0.0396426	0.00881929	0.106725	0.00662441	0.00497199	0.0545986
L-2-Aminoadipate	0.000123204	0.00438393	0.0192773	0.00449106	0.00769563	0.00453925	0.000124375	0.00674928	0.021994	0.00010411	0.00407692	9.93e-05	9.77e-05	0.00377844	0.011823	0.00653225	0.0050932	0.0056821	0.0130048	0.00390761	0.00411354	0.00443901	0.00410624	0.00936059	0.0061404	0.0051036	0.00888205	0.00904757	0.0112162	0.00553692
L-Lysine	0.489139	0.811612	1.31754	0.0518636	1.12433	0.634136	2.99688	2.8382	4.71445	0.128118	0.564967	0.743692	0.0973012	0.332687	0.25263	0.140078	0.541752	0.23743	0.310209	0.236814	0.10441	0.104512	0.0723266	0.260241	0.0782392	0.148918	0.284615	0.326813	0.496281	0.304052
L-Norleucine	0.0883621	0.198785	0.260901	0.0530024	0.091937	0.0851798	0.584612	0.408422	0.707243	0.0975552	0.114512	0.199709	0.0727798	0.14844	0.0950958	0.131172	0.250574	0.120015	0.199538	0.194004	0.0840563	0.141634	0.122512	0.20446	0.0994806	0.0850539	0.113771	0.397907	0.442245	0.390738
1F-beta-D-Fructosylsucrose	0.899641	1.51017	0.371191	0.609711	4.41668	0.493501	0.0957532	1.44563	0.628316	0.104098	1.36675	0.645949	1.17576	2.08313	0.799423	0.57834	1.53336	0.468685	0.203184	1.53336	0.51188	0.891845	2.1583	0.931508	1.67715	1.46412	0.749851	1.8652	3.61888	1.9977
gamma-Glu-PRENCS	0.106694	0.110881	0.096682	0.0960777	0.0760681	0.359012	0.291708	0.201812	0.282041	0.0959616	0.0897865	0.362341	0.0876043	0.076798	1.24949	0.0836753	0.0852824	1.5396	0.0790067	0.0659014	0.129306	0.0705302	0.066641	0.231741	0.0838662	0.0849595	0.395131	0.278907	0.282155	0.222083
gamma-Glu-PRENCSO	0.00377339	0.00463882	0.045748	0.000240305	0.00342061	0.00975604	0.0589243	0.0547075	0.0737495	0.00187952	0.00215277	0.0114165	0.00204778	0.00377288	0.0292658	0.0016989	0.00413717	0.0311213	0.011401	0.00166681	0.002981	0.00070573	0.000192605	0.00377822	0.000506894	0.00184242	0.0140871	0.00519506	0.00676361	0.0069439
2-CPGTH	0.00542178	0.00714965	0.00479185	0.00910318	0.021871	0.0169562	0.0143243	0.0290505	0.0563907	0.00512066	0.00281275	0.00874484	0.00420365	0.00588456	0.065639	0.00598404	0.00766958	0.00618639	0.0047271	0.00151353	0.00205063	0.0025403	0.00175167	0.00236172	0.00418388	0.00818676	0.0136844	0.0354162	0.0304643	0.0374976
cycloalliin	0.127661	0.0570822	0.164998	0.035087	0.0756084	0.0654452	0.199931	0.194001	0.194685	0.101311	0.0444919	0.0735027	0.0769851	0.0675109	0.133846	0.136204	0.134088	0.0898184	0.117308	0.0821658	0.072507	0.0194784	0.0135411	0.0224842	0.0410283	0.0197106	0.0175368	0.0807163	0.0234701	0.053944
PRENCSO	1.79688	0.989355	2.07357	0.214861	1.61608	0.690253	1.56292	1.96072	1.08997	2.01567	0.60417	0.958969	1.60665	1.06762	1.85024	1.35753	1.10285	0.95537	1.32399	0.524893	0.524785	0.318723	0.202539	0.401042	0.529198	0.379437	0.448751	1.61901	1.64355	1.5519
MCSO	0.0899715	0.0731026	0.10424	0.0346935	0.111782	0.0615901	0.420607	0.617216	0.506232	0.132459	0.0613295	0.048827	0.0706909	0.0320534	0.0575418	0.0738274	0.0909549	0.0396155	0.163805	0.0766133	0.0369884	0.00709966	0.0324828	0.0366321	0.0191806	0.0237003	0.0222906	0.197267	0.192132	0.184414
alliin	0.000232621	0.000679652	0.00029069	0.00121506	0.00013237	0.00424869	0.00191274	0.00121846	0.00585216	0.0041341	0.00426101	0.00408692	0.000535091	8.69e-05	0.000577154	0.00141885	0.000299829	0.000106463	0.00127102	0.000313219	0.000105662	0.00100698	0.000513149	0.00193067	0.000157969	0.000266895	0.000607819	0.0130588	0.0155444	0.0193128

## Sheet: S6
Widely targeted metabolome and transcriptome landscapes of Allium fistulosum–A. cepa chromosome addition lines revealed a flavonoid hot spot on chromosome 5A
Mostafa Abdelrahman, Sho Hirata, Yuji Sawada, Shusei Sato, Hideki Hirakawa, Yoko Mine, Keisuke Tanaka, Masayoshi Shigyo
Supplementary Table S6. List of flavonoid and sulfure-metabolites deteced by LC-QqQ-MS analysis.
id	Annotation	Class
398	Eriodictyol	Flavonoid
400	Genistein	Flavonoid
407	Naringenin	Flavonoid
408	Pelargonin	Flavonoid
413	Apigenin 7-O-beta-D-glucoside	Flavonoid
414	Apigenin 7-O-neohesperidoside	Flavonoid
415	Baicalin	Flavonoid
416	Cyanidin 3-O-rutinoside	Flavonoid
419	isorhamnetin-3-glc	Flavonoid
421	Robinin	Flavonoid
422	Kaempferol 3-O-glucoside	Flavonoid
425	Isoorientin	Flavonoid
428	Naringenin 7-O-beta-D-glucoside	Flavonoid
429	Pelargonidin 3-O-glucoside	Flavonoid
430	Puerarin	Flavonoid
431	Peltatoside	Flavonoid
432	Hyperin	Flavonoid
434	Quercetin-glc-acetate	Flavonoid
461	Kaempferol-rha	Flavonoid
693	(S)-Scoulerine	Flavonoid
696	Taxifolin	Flavonoid
780	Hesperetin	Flavonoid
838	Malvin	Flavonoid
843	4-deoxyphloridzin	Flavonoid
844	Dihydroxy-Methoxychalcone-Neo	Flavonoid
846	Flavanomarein	Flavonoid
849	Hesperidin	Flavonoid
853	luteolin-3',7-di-O-glucoside	Flavonoid
854	luteolin-4'-O-glucoside	Flavonoid
859	Neoeriocitrin	Flavonoid
860	Neohesperidin	Flavonoid
861	Neohesperidin dihydrochalcone	Flavonoid
864	Phlorizin	Flavonoid
865	Poncirin	Flavonoid
867	Saponarin	Flavonoid
868	Biochanin A-beta-D-glucoside	Flavonoid
869	Spiraeoside	Flavonoid
874	Vitexin	Flavonoid
915	Kaempferol-gal-rha-rha	Flavonoid
921	Kaempferol-rha-rha-rha	Flavonoid
922	Kaempferol-ara	Flavonoid
924	Kaempferol-glc	Flavonoid
928	Kaempferol-gal	Flavonoid
930	Myricetin-xyl	Flavonoid
931	Methylquercetin-gal-rha-rha	Flavonoid
933	Quercetin-glc	Flavonoid
1128	cyanidin-3-O-rhamnoside	Flavonoid
1169	Quercetin-di-rha	Flavonoid
1174	Quercetin-rha-glc-rha	Flavonoid
1214	Cyanidin-ara	Flavonoid
1216	Peonidin-ara	Flavonoid
1218	Petunidin-glc	Flavonoid
1219	Quercetin-di-glc	Flavonoid
1220	Cyanidin-xyl-glc	Flavonoid
1222	Peonidin-di-glc	Flavonoid
1223	Tulipanin	Flavonoid
1224	Delphinidin-xyl-glc	Flavonoid
1225	Cyanidin-xyl-glc-glc	Flavonoid
1226	Cyanidin-coum-xyl-glc-glc	Flavonoid
1227	Petunidin-coum-rut-glc	Flavonoid
200001	2i_Kaempferol-Glc-Rha-Rha	Flavonoid
200004	3i_Isorhamnetin-3-Glc-Rha	Flavonoid
200005	3i_Datiscin	Flavonoid
200006	2i_Fortunellin	Flavonoid
200007	Cyanidin 3-O-sophoroside	Flavonoid
200009	4i_Kaempferol-Rha-Rha	Flavonoid
200010	2i_Kaempferol-Rha	Flavonoid
200011	Chrysanthemin	Flavonoid
200012	2i_Maritimein	Flavonoid
200013	2i_eriodictyol-glc	Flavonoid
200014	2i_Quercetin-Ara	Flavonoid
200015	Quercitrin	Flavonoid
200016	2i_malvidin-3-galactoside	Flavonoid
200017	2i_syringetin-glc	Flavonoid
200019	Myricitrin	Flavonoid
200020	Peonidin 3-O-glucoside	Flavonoid
200026	(+)-Epicatechin	Flavonoid
200086	2i_Quercitrin	Flavonoid
200087	Rutin	Flavonoid
260001	gamma-Glu-PRENCS	S-metabolites
260002	gamma-Glu-PRENCSO	S-metabolites
260003	2-CPGTH	S-metabolites
260004	cycloalliin	S-metabolites
260005	PRENCSO	S-metabolites
260006	MCSO	S-metabolites
260007	alliin_isoalliin	S-metabolites
260008	allicin	S-metabolites

## Sheet: S7
Widely targeted metabolome and transcriptome landscapes of Allium fistulosum–A. cepa chromosome addition lines revealed a flavonoid hot spot on chromosome 5A
Mostafa Abdelrahman, Sho Hirata, Yuji Sawada, Shusei Sato, Hideki Hirakawa, Yoko Mine, Keisuke Tanaka, Masayoshi Shigyo
Supplementary Table S7. Metabolite pathway enrichment analysis
Pathway	total	expected	hits	Raw p	Holm p	FDR
Methylhistidine Metabolism	4	0.43	4	0.000127	0.0124	0.0124
Urea Cycle	29	3.12	9	0.00217	0.211	0.106
Ammonia Recycling	32	3.44	9	0.0046	0.441	0.15
Glycine and Serine Metabolism	59	6.34	13	0.00704	0.668	0.172
Phosphatidylcholine Biosynthesis	14	1.5	5	0.0118	1	0.199
Methionine Metabolism	43	4.62	10	0.0122	1	0.199
Malate-Aspartate Shuttle	10	1.07	4	0.0159	1	0.222
Beta-Alanine Metabolism	34	3.65	8	0.0228	1	0.233
Carnitine Synthesis	22	2.36	6	0.0237	1	0.233
Aspartate Metabolism	35	3.76	8	0.027	1	0.233
Alanine Metabolism	17	1.83	5	0.0281	1	0.233
Glutamate Metabolism	49	5.26	10	0.0299	1	0.233
Histidine Metabolism	43	4.62	9	0.0333	1	0.233
Lysine Degradation	30	3.22	7	0.0342	1	0.233
Spermidine and Spermine Biosynthesis	18	1.93	5	0.0357	1	0.233
Glucose-Alanine Cycle	13	1.4	4	0.0419	1	0.257
Arginine and Proline Metabolism	53	5.69	10	0.0489	1	0.282
Catecholamine Biosynthesis	20	2.15	5	0.0542	1	0.295
Betaine Metabolism	21	2.26	5	0.0653	1	0.337
Phenylalanine and Tyrosine Metabolism	28	3.01	6	0.0704	1	0.345
Nicotinate and Nicotinamide Metabolism	37	3.97	7	0.0921	1	0.43
Phosphatidylethanolamine Biosynthesis	12	1.29	3	0.129	1	0.577
Selenoamino Acid Metabolism	28	3.01	5	0.173	1	0.739
Glutathione Metabolism	21	2.26	4	0.181	1	0.739
Tyrosine Metabolism	72	7.73	10	0.236	1	0.877
Homocysteine Degradation	9	0.967	2	0.251	1	0.877
Phenylacetate Metabolism	9	0.967	2	0.251	1	0.877
Thiamine Metabolism	9	0.967	2	0.251	1	0.877
Purine Metabolism	74	7.95	10	0.264	1	0.891
Cysteine Metabolism	26	2.79	4	0.303	1	0.988
Cardiolipin Biosynthesis	11	1.18	2	0.334	1	1
Glycerol Phosphate Shuttle	11	1.18	2	0.334	1	1
Taurine and Hypotaurine Metabolism	12	1.29	2	0.375	1	1
Pentose Phosphate Pathway	29	3.12	4	0.38	1	1
Phospholipid Biosynthesis	29	3.12	4	0.38	1	1
Galactose Metabolism	38	4.08	5	0.388	1	1
Pantothenate and CoA Biosynthesis	21	2.26	3	0.396	1	1
Fructose and Mannose Degradation	32	3.44	4	0.456	1	1
Tryptophan Metabolism	60	6.45	7	0.47	1	1
Biotin Metabolism	8	0.859	1	0.598	1	1
Mitochondrial Electron Transport Chain	19	2.04	2	0.623	1	1
Sphingolipid Metabolism	40	4.3	4	0.64	1	1
De Novo Triacylglycerol Biosynthesis	9	0.967	1	0.642	1	1
Lactose Synthesis	20	2.15	2	0.652	1	1
Threonine and 2-Oxobutanoate Degradation	20	2.15	2	0.652	1	1
Ubiquinone Biosynthesis	20	2.15	2	0.652	1	1
Vitamin B6 Metabolism	20	2.15	2	0.652	1	1
Starch and Sucrose Metabolism	31	3.33	3	0.666	1	1
Propanoate Metabolism	42	4.51	4	0.679	1	1
Pyruvaldehyde Degradation	10	1.07	1	0.681	1	1
Amino Sugar Metabolism	33	3.54	3	0.708	1	1
Gluconeogenesis	35	3.76	3	0.746	1	1
Estrone Metabolism	24	2.58	2	0.749	1	1
Warburg Effect	58	6.23	5	0.768	1	1
Glycolysis	25	2.69	2	0.77	1	1
Thyroid hormone synthesis	13	1.4	1	0.774	1	1
Oxidation of Branched Chain Fatty Acids	26	2.79	2	0.789	1	1
Plasmalogen Synthesis	26	2.79	2	0.789	1	1
Valine, Leucine and Isoleucine Degradation	60	6.45	5	0.794	1	1
Mitochondrial Beta-Oxidation of Short Chain Saturated Fatty Acids	27	2.9	2	0.806	1	1
Mitochondrial Beta-Oxidation of Long Chain Saturated Fatty Acids	28	3.01	2	0.823	1	1
Folate Metabolism	29	3.12	2	0.838	1	1
Beta Oxidation of Very Long Chain Fatty Acids	17	1.83	1	0.857	1	1
Phosphatidylinositol Phosphate Metabolism	17	1.83	1	0.857	1	1
Butyrate Metabolism	19	2.04	1	0.887	1	1
Ethanol Degradation	19	2.04	1	0.887	1	1
Pyrimidine Metabolism	59	6.34	4	0.897	1	1
Nucleotide Sugars Metabolism	20	2.15	1	0.899	1	1
Riboflavin Metabolism	20	2.15	1	0.899	1	1
Glycerolipid Metabolism	25	2.69	1	0.944	1	1
Phytanic Acid Peroxisomal Oxidation	26	2.79	1	0.95	1	1
Mitochondrial Beta-Oxidation of Medium Chain Saturated Fatty Acids	27	2.9	1	0.955	1	1
Fatty acid Metabolism	43	4.62	2	0.957	1	1
Pyruvate Metabolism	48	5.16	2	0.974	1	1
Citric Acid Cycle	32	3.44	1	0.975	1	1
Arachidonic Acid Metabolism	69	7.41	3	0.986	1	1
Retinol Metabolism	37	3.97	1	0.986	1	1
Porphyrin Metabolism	40	4.3	1	0.99	1	1

## Sheet: S8
Widely targeted metabolome and transcriptome landscapes of Allium fistulosum–A. cepa chromosome addition lines revealed a flavonoid hot spot on chromosome 5A
Mostafa Abdelrahman, Sho Hirata, Yuji Sawada, Shusei Sato, Hideki Hirakawa, Yoko Mine, Keisuke Tanaka, Masayoshi Shigyo
Supplementary Table S8. List of the unigenes encoded by flavonoid-related genes
Unigene	annotation
Unigene31686_DHA_Bulb	4CL3, 4-coumarate:CoA ligase 3
Unigene11503_DHA_Bulb	4CL3, 4-coumarate:CoA ligase 3
Unigene9515_DHA_Bulb	4CL-L, 4-coumarate-CoA ligase-like
Unigene39150_DHA_Bulb	4CL1, 4-coumarate--CoA ligase 1
Unigene33118_DHA_Bulb	4CL-L6, 4-coumarate--CoA ligase-like 6-like
Unigene30851_DHA_Bulb	4CL-L1, 4-coumarate--CoA ligase-like 1
Unigene15117_DHA_Bulb	4CL-L1, 4-coumarate--CoA ligase-like 1
Unigene15116_DHA_Bulb	4CL-L1, 4-coumarate--CoA ligase-like 1
CL1204.Contig1_DHA_Bulb	4CL2, 4-coumarate:CoA ligase 2
CL1204.Contig2_DHA_Bulb	4CL2, 4-coumarate:CoA ligase 2
CL3855.Contig1_DHA_Bulb	CHS C2, TT4 Chalcone synthase C2 , putative chalcone synthase A
CL3855.Contig2_DHA bulb	CHS C2, TT4 Chalcone synthase C2 , chalcone synthase B
Unigene10963_DHA_Bulb	CHS C2, TT4 Chalcone synthase C2
Unigene11231_DHA_Bulb	DFR, TT3 dihydroflavonol 4-reductase
Unigene28475_DHA_Bulb	DFR-L1, dihydroflavonol 4-reductase-like1
Unigene1021_DHA_Bulb	DFR bifunctional dihydroflavonol 4-reductase
CL2864.Contig1_DHA_Bulb	DFR bifunctional dihydroflavonol 4-reductase
CL6961.Contig1_DHA_Bulb	FLS1 | flavonol synthase 1, Flavonol synthase/flavanone 3-hydroxylase
Unigene2494_DHA_Bulb	2-oxoglutarate (2OG) and Fe(II)-dependent oxygenase superfamily protein, putative flavonol synthase
Unigene17441_DHA_Bulb	2-oxoglutarate (2OG) and Fe(II)-dependent oxygenase superfamily protein/Flavonol synthase/flavanone 3-hydroxylase, putative
Unigene18627_DHA_Bulb	2-oxoglutarate (2OG) and Fe(II)-dependent oxygenase superfamily protein/flavonol synthase/flavanone 3-hydroxylase-like isoform 1
Unigene25337_DHA_Bulb	2-oxoglutarate (2OG) and Fe(II)-dependent oxygenase superfamily protein/flavonol synthase/flavanone 3-hydroxylase-like
Unigene27653_DHA_Bulb	F3H, TT6, flavanone 3-hydroxylase, flavanone 3-hydroxylase
Unigene29684_DHA_Bulb	2-oxoglutarate (2OG) and Fe(II)-dependent oxygenase superfamily protein/Flavonol synthase/flavanone 3-hydroxylase
Unigene7426_DHA_Bulb	DMR6 | 2-oxoglutarate (2OG) and Fe(II)-dependent oxygenase superfamily protein,naringenin,2-oxoglutarate 3-dioxygenase-like
Unigene27763_DHA_Bulb	2-oxoglutarate (2OG) and Fe(II)-dependent oxygenase superfamily protein, naringenin,2-oxoglutarate 3-dioxygenase-like
Unigene34843_DHA_Bulb	2-oxoglutarate (2OG) and Fe(II)-dependent oxygenase superfamily protein, naringenin,2-oxoglutarate 3-dioxygenase-like
Unigene763_DHA_Bulb	2-oxoglutarate (2OG) and Fe(II)-dependent oxygenase superfamily protein, naringenin,2-oxoglutarate 3-dioxygenase-like
CL5038.Contig1_DHA_Bulb	2-oxoglutarate (2OG) and Fe(II)-dependent oxygenase superfamily protein,| leucoanthocyanidin dioxygenase
Unigene10926_DHA_Bulb	2-oxoglutarate (2OG) and Fe(II)-dependent oxygenase superfamily protein,Leucoanthocyanidin dioxygenase
CL2684.Contig1_DHA_Bulb	CHI, Chalcone-flavanone isomerase
CL2684.Contig2_DHA_Bulb	CHI, Chalcone-flavanone isomerase
CL3140.Contig1_DHA_Bulb	CHI, Chalcone-flavanone isomerase
CL3182.Contig1_DHA_Bulb	CHI, Chalcone-flavanone isomerase
CL3182.Contig2_DHA_Bulb	CHI, Chalcone-flavanone isomerase
CL3182.Contig3_DHA_Bulb	CHI, Chalcone-flavanone isomerase
Unigene11451_DHA_Bulb	CHI, Chalcone-flavanone isomerase
Unigene23886_DHA_Bulb	CHI, Chalcone-flavanone isomerase
Unigene27507_DHA_Bulb	CHI/TT5 | Chalcone-flavanone isomerase
Unigene33426_DHA_Bulb	Cytochrome P450 monooxygenase CYP92A1, Flavonoid 3'-monooxygenase
Unigene20461_DHA_Bulb	anthocyanidin 5,3-O-glucosyltransferase-like
CL6497.Contig1_DHA_Bulb	TT8, BHLH42 | basic helix-loop-helix (bHLH)
Unigene32841_DHA_Bulb	TT8, BHLH42 | basic helix-loop-helix (bHLH)
Unigene10000_DHA_Bulb	TT8, BHLH42 l basic helix-loop-helix (bHLH)
Unigene27471_DHA_Bulb	MYC2, BHLH
Unigene11449_DHA_Bulb	MYC2, BHLH
Unigene15760_DHA_Bulb	Anthocyanin 5-aromatic acyltransferase
Unigene15761_DHA_Bulb	anthocyanin 5-aromatic acyltransferase-like
Unigene26796_DHA_Bulb	HXXXD-type acyl-transferase family protein, anthocyanin 5-aromatic acyltransferase-like
Unigene11919_DHA_Bulb	C4H/CYP73A5/cinnamate-4-hydroxylase
Unigene27479_DHA_Bulb	C4H/CYP73A5/cinnamate-4-hydroxylase
Unigene30564_DHA_Bulb	C4H/CYP73A5/cinnamate-4-hydroxylase
CL5052.Contig2_DHA_Bulb	C4H, CYP73A5, cinnamate-4-hydroxylase
Unigene30564_DHA_Bulb	C4H, CYP73A5, cinammate 4-hydroxylase
Unigene30455_DHA_Bulb	2-oxoglutarate (2OG) and Fe(II)-dependent oxygenase superfamily protein, naringenin 3-dioxygenase
Unigene6655_DHA_Bulb	2-oxoglutarate (2OG) and Fe(II)-dependent oxygenase superfamily protein, naringenin 3-dioxygenase
CL5792.Contig1_DHA_Bulb	flavone synthase II
Unigene26755_DHA_Bulb	flavone synthase II
CL1969.Contig1_DHA_Bulb	NmrA-like negative transcriptional regulator family protein, Isoflavone reductase
CL1969.Contig2_DHA_Bulb	NAD(P)-binding Rossmann-fold superfamily protein, Similar to Isoflavone reductase
Unigene20216_DHA_Bulb	NmrA-like negative transcriptional regulator family protein, isoflavone reductase homolog A622-like
Unigene25966_DHA_Bulb	NmrA-like negative transcriptional regulator family protein, isoflavone reductase-like protein-like isoform X2
CL5113.Contig1_DHA_Bulb	CYP81F3, isoflavone 2'-hydroxylase-like
CL5113.Contig2_DHA_Bulb	CYP81F3, isoflavone 2'-hydroxylase-like
Unigene13603_DHA_Bulb	PAL1, Phenylalanine ammonia-lyase
Unigene7511_DHA_Bulb	PAL1, Phenylalanine ammonia-lyase
CL3478.Contig1_DHA_Bulb	HDG1, homeodomain GLABROUS 1, homeobox-leucine zipper protein ANTHOCYANINLESS 2
CL3478.Contig2_DHA_Bulb	Homeobox-leucine zipper family protein, homeobox-leucine zipper protein ANTHOCYANINLESS 2
CL3478.Contig4_DHA_Bulb	Homeobox-leucine zipper family protein, homeobox-leucine zipper protein ANTHOCYANINLESS 2
Unigene18717_DHA_Bulb	Homeobox-leucine zipper family protein, homeobox-leucine zipper protein ANTHOCYANINLESS 2
Unigene39113_DHA_Bulb	Homeobox-leucine zipper family protein, Anthocyaninless2
CL2971.Contig1_DHA_Bulb	8-hydroxyquercetin 8-O-methyltransferase, O-methyltransferase
CL5976.Contig1_DHA_Bulb	8-hydroxyquercetin 8-O-methyltransferase, O-methyltransferase
CL4213.Contig4_DHA_Bulb	OMT1, Quercetin 3-O-methyltransferase 1
CL4213.Contig1_DHA_Bulb	OMT1 Quercetin 3-O-methyltransferase 1
Unigene416_DHA_Bulb	CYP706A6, Flavonoid 3-monooxygenase
Unigene15378_DHA_Bulb	NAD(P)-binding Rossmann-fold superfamily protein, dihydroflavonol-4-reductase-like
Unigene29207_DHA_Bulb	NAD(P)-binding Rossmann-fold superfamily protein, dihydroflavonol-4-reductase-like
Unigene3325_DHA_Bulb	NAD(P)-binding Rossmann-fold superfamily protein, Dihydroflavonol-4-reductase
Unigene14784_DHA_Bulb	MYB111, myb domain protein 111
Unigene13426_DHA_Bulb	MYB12, transcription factor MYB12
Unigene28543_DHA_Bulb	TTG1, Transducin/WD40 repeat-like superfamily protein
Unigene10005_DHA_Bulb	EGL3 | basic helix-loop-helix (bHLH) DNA-binding superfamily protein
Unigene25007_DHA_Bulb	MYB4 | myb domain protein 4
CL6784.Contig1_DHA_Bulb	MYB4 | myb domain protein 4
Unigene3204_DHA_Bulb	MYB9 | myb domain protein 9
Unigene15105_DHA_Bulb	MYB60, AtMYB60 | myb domain protein 60
CL46.Contig2_DHA_Bulb	MYB14
CL46.Contig3_DHA_Bulb	MYB15
CL6191.Contig2	Target of Myb protein 1
CL1238.Contig1_DHA_Bulb	Myb protein 1
Unigene25406_DHA_Bulb	MYB33
Unigene11104_DHA_Bulb	AN11/WD40
Unigene37233_DHA_Bulb	CYP81D1, flavonoid 3-monooxygenase
CL3631.Contig3_DHA_Bulb	CYP71B21, flavonoid 3-monooxygenase
Unigene21748_DHA_Bulb	TT7, CYP75B1,F3'H
Unigene21852_DHA_Bulb	TT7, CYP75B1,F3'H
Unigene21749_DHA_Bulb	TT7, CYP75B1, flavonoid 3',5'-hydroxylase
Unigene21853_DHA_Bulb	TT7, CYP75B1,F3'H
Unigene14085_DHA_Bulb	UGT72B1
Unigene25783_DHA_Bulb	UGT72E3
Unigene4808_DHA_Bulb	UGT73B1, UDP-glycose:flavonoid glycosyltransferase
Unigene35902_DHA_Bulb	UGT73B1, UDP-glycose:flavonoid glycosyltransferase
CL3662.Contig2_DHA_Bulb	UGT73B1, flavonoid glucosyl-transferase
CL296.Contig1_DHA_Bulb	UGT73B2
CL296.Contig2_DHA_Bulb	UGT73B2
CL2215.Contig1_DHA_Bulb	UGT73B3, flavonoid glucosyl-transferase
CL2215.Contig2_DHA_Bulb	UGT73B3, flavonoid glucosyl-transferase
Unigene32387_DHA_Bulb	UGT73B4
Unigene40831_DHA_Bulb	UGT73B4
CL1111.Contig1_DHA_Bulb	UGT73B5 flavonoid glucosyl-transferase, UGT73B5
CL1111.Contig2_DHA_Bulb	UGT73B5 flavonoid glucosyl-transferase
CL1111.Contig4_DHA_Bulb	flavonoid glucosyl-transferase
Unigene27343_DHA_Bulb	UGT73B5
CL7106.Contig1_DHA_Bulb	UGT73B5, putative isoflavonoid glucosyltransferase
CL7106.Contig2_DHA_Bulb	UGT73B5, putative isoflavonoid glucosyltransferase
CL5368.Contig3_DHA_Bulb	UGT73C5, flavonoid glucosyl-transferase
CL2613.Contig2_DHA_Bulb	UGT73C5
CL2613.Contig1_DHA_Bulb	UGT73C6 | UDP-glucosyl transferase 73C6
CL3662.Contig1_DHA_Bulb	UGT73C6 | UDP-glucosyl transferase 73C6
CL3943.Contig1_DHA_Bulb	UGT73C6 | UDP-glucosyl transferase 73C6
CL3943.Contig2_DHA_Bulb	UGT73C6 | UDP-glucosyl transferase 73C6
Unigene18419_DHA_Bulb	UGT73C6
Unigene18051_DHA_Bulb	UGT73C6
CL2854.Contig1_DHA_Bulb	UGT73C7, flavonoid glucosyl-transferase
CL5368.Contig4_DHA_Bulb	UGT73C7, flavonoid glucosyl-transferase
CL3662.Contig3_DHA_Bulb	UGT73D1, flavonoid glucosyl-transferase
Unigene26588_DHA_Bulb	UGT75B1, flavonoid glucosyltransferase
CL1874.Contig1_DHA_Bulb	UGT75B1, flavonoid glucosyltransferase
Unigene21039_DHA_Bulb	UGT78D2/putative UDP-galactose-flavonoid 3-O-galactosyltransferase
CL3639.Contig2_DHA_Bulb	UGT78D2/UDP-glucose flavonoid-3-O-glucosyltransferase, anthocyanidin 5,3-O-glucosyltransferase-like
CL3639.Contig3_DHA_Bulb	UGT78D2/UDP-glucose flavonoid-3-O-glucosyltransferase, anthocyanidin 5,3-O-glucosyltransferase-like
CL3639.Contig4_DHA_Bulb	UGT78D3
Unigene21038_DHA_Bulb	UGT78G1 UDP flavonoid 3-O-glucosyltransferase
Unigene16636_DHA_Bulb	UGT76C1
CL3921.Contig1_DHA_Bulb	UGT85A5
CL3921.Contig2_DHA_Bulb	UGT85A5
CL3921.Contig3_DHA_Bulb	UGT85A5
Unigene7273_DHA_Bulb	UGT85A7
CL2556.Contig1_DHA_Bulb	UGT88A1 anthocyanidin 5,3-O-glucosyltransferase, UGT88A1
CL2556.Contig2_DHA_Bulb	UGT88A1anthocyanidin 5,3-O-glucosyltransferase, UGT88A1
CL2556.Contig4_DHA_Bulb	UGT88A1anthocyanidin 5,3-O-glucosyltransferase-like, UGT88A1
Unigene20460_DHA_Bulb	UGT88A1
CL5368.Contig2_DHA_Bulb	UGT99C4 flavonoid glucosyl-transferase
Unigene18050_DHA_Bulb	UGT99C4
CL5306.Contig1_DHA_Bulb	beta glucosidase 11, acyl-glucose-dependent anthocyanin 7-O-glucosyltransferase
CL5306.Contig2_DHA_Bulb	beta glucosidase 11, acyl-glucose-dependent anthocyanin 7-O-glucosyltransferase
Unigene7368_DHA_Bulb	UDP-Glycosyltransferase superfamily protein, putative UDP-rhamnose:rhamnosyltransferase 1
Unigene38855_DHA_Bulb	UDP-glucose flavonoid 3-O-glucosyltransferase 7-like
Unigene8849_DHA_Bulb	RHM1, rhamnose biosynthesis 1
CL2884.Contig1_DHA_Bulb	RHM1, rhamnose biosynthesis 1
CL2499.Contig1_DHA_Bulb	PIF4, phytochrome interacting factor 4
CL1819.Contig1_DHA_Bulb	PIF3, phytochrome interacting factor 3
CL1819.Contig2_DHA_Bulb	PIF3, phytochrome interacting factor 3
Unigene22694_DHA_Bulb	HY5, bZIP family transcription factor
Unigene60_DHA_Bulb	HY5, bZIP family transcription factor
Unigene8248_DHA_Bulb	HY5, bZIP family transcription factor
Unigene25772_DHA_Bulb	PDR-like ABC transporter
CL6339.Contig1_DHA_Bulb	PDR6, Pleiotropic drug resistance protein

## Sheet: S9
Widely targeted metabolome and transcriptome landscapes of Allium fistulosum–A. cepa chromosome addition lines revealed a flavonoid hot spot on chromosome 5A
Mostafa Abdelrahman, Sho Hirata, Yuji Sawada, Shusei Sato, Hideki Hirakawa, Yoko Mine, Keisuke Tanaka, Masayoshi Shigyo
Supplementary Table S9. Differentially expressed genes in shallot (AA) and Allium fistulosum (FF) with extra chromosome 5A from shallot (FF5A)
AA-unigenes	annotation	logFC	FDR		FF5A-unigenes	annotation	logFC	FDR
Unigene10963_DHA_Bulb	CHS C2, TT4 Chalcone synthase C2	7.5569	1.56e-12		Unigene11231_DHA_Bulb	DFR, TT3 dihydroflavonol 4-reductase	8.29925	9.37349e-18
Unigene11231_DHA_Bulb	DFR, TT3 dihydroflavonol 4-reductase	6.53341	1.05e-09		Unigene10963_DHA_Bulb	CHS C2, TT4 Chalcone synthase C2	6.25535	8.73527e-07
Unigene30564_DHA_Bulb.1	C4H/CYP73A5/cinnamate-4-hydroxylase	6.1188	8.11e-12		CL3855.Contig2_DHA bulb	CHS C2, TT4 Chalcone synthase C2 , chalcone synthase B	5.07237	2.52315e-05
CL3921.Contig3_DHA_Bulb	UGT85A5	5.92424	5.18e-08		Unigene27653_DHA_Bulb	F3H, TT6, flavanone 3-hydroxylase, flavanone 3-hydroxylase	4.77595	8.37549e-11
Unigene26796_DHA_Bulb	HXXXD-type acyl-transferase family protein, anthocyanin 5-aromatic acyltransferase-like	5.34919	2.53e-08		CL3639.Contig4_DHA_Bulb	UGT78D3	4.69276	7.75857e-11
CL3921.Contig1_DHA_Bulb	UGT85A5	5.20126	0.000110076		CL3855.Contig1_DHA_Bulb	CHS C2, TT4 Chalcone synthase C2 , putative chalcone synthase A	4.50809	1.51733e-07
CL3921.Contig2_DHA_Bulb	UGT85A5	5.14186	1.16e-06		CL3639.Contig2_DHA_Bulb	UGT78D2/UDP-glucose flavonoid-3-O-glucosyltransferase, anthocyanidin 5,3-O-glucosyltransferase-like	4.31343	3.78141e-09
Unigene14784_DHA_Bulb	MYB111, myb domain protein 111	4.99543	0.0185924		Unigene29207_DHA_Bulb	NAD(P)-binding Rossmann-fold superfamily protein, dihydroflavonol-4-reductase-like	2.88296	0.0161587
CL3855.Contig2_DHA bulb	CHS C2, TT4 Chalcone synthase C2 , chalcone synthase B	4.97893	9.09e-09		Unigene15761_DHA_Bulb	anthocyanin 5-aromatic acyltransferase-like	2.50119	0.0211119
Unigene4808_DHA_Bulb	UGT73B1, UDP-glycose:flavonoid glycosyltransferase	4.02442	0.000621806		Unigene25772_DHA_Bulb	PDR-like ABC transporter	2.26	0.0257498
Unigene27343_DHA_Bulb	UGT73B5	3.70347	1.16e-06		Unigene28475_DHA_Bulb	DFR-L1, dihydroflavonol 4-reductase-like1	2.05531	0.0452216
Unigene28475_DHA_Bulb	DFR-L1, dihydroflavonol 4-reductase-like1	3.37641	3.38e-06		Unigene27479_DHA_Bulb	C4H/CYP73A5/cinnamate-4-hydroxylase	1.99977	0.000560667
CL6339.Contig1_DHA_Bulb	PDR6, Pleiotropic drug resistance protein	3.37255	1.59e-05		CL46.Contig2_DHA_Bulb	MYB14	1.9857	0.0416451
CL3639.Contig4_DHA_Bulb	UGT78D3	3.36184	5.67e-07		Unigene11919_DHA_Bulb	C4H/CYP73A5/cinnamate-4-hydroxylase	1.75488	0.004292
Unigene27653_DHA_Bulb	F3H, TT6, flavanone 3-hydroxylase, flavanone 3-hydroxylase	3.24233	1.36e-06		CL3639.Contig3_DHA_Bulb	UGT78D2/UDP-glucose flavonoid-3-O-glucosyltransferase, anthocyanidin 5,3-O-glucosyltransferase-like	1.67984	0.00738802
Unigene25772_DHA_Bulb	PDR-like ABC transporter	3.23965	1.59e-05		CL2684.Contig2_DHA_Bulb	CHI, Chalcone-flavanone isomerase	1.50051	0.0302038
CL3855.Contig1_DHA_Bulb	CHS C2, TT4 Chalcone synthase C2 , putative chalcone synthase A	3.23601	5.44e-05		CL2971.Contig1_DHA_Bulb	8-hydroxyquercetin 8-O-methyltransferase, O-methyltransferase	1.32046	0.0330408
CL5368.Contig3_DHA_Bulb	UGT73C5flavonoid glucosyl-transferase	3.15771	1.23e-05		Unigene11503_DHA_Bulb	4CL3, 4-coumarate:CoA ligase 3	1.30964	0.0330408
Unigene29207_DHA_Bulb	NAD(P)-binding Rossmann-fold superfamily protein, dihydroflavonol-4-reductase-like	2.95693	0.00165286		CL2215.Contig1_DHA_Bulb	UGT73B3, flavonoid glucosyl-transferase	-1.41221	0.0297335
Unigene30851_DHA_Bulb	4CL-L1, 4-coumarate--CoA ligase-like 1	2.69689	0.0114833		CL1969.Contig1_DHA_Bulb	NmrA-like negative transcriptional regulator family protein, Isoflavone reductase	-1.7616	0.00553749
Unigene15116_DHA_Bulb	4CL-L1, 4-coumarate--CoA ligase-like 1	2.54689	0.0170437		Unigene25966_DHA_Bulb	NmrA-like negative transcriptional regulator family protein, isoflavone reductase-like protein-like isoform X2	-1.94024	0.00375199
CL3639.Contig2_DHA_Bulb	UGT78D2/UDP-glucose flavonoid-3-O-glucosyltransferase, anthocyanidin 5,3-O-glucosyltransferase-like	2.49467	2.42e-05		CL1969.Contig2_DHA_Bulb	NAD(P)-binding Rossmann-fold superfamily protein, Similar to Isoflavone reductase	-2.39521	0.0119144
CL46.Contig2_DHA_Bulb	MYB14	2.48484	0.000242346		CL2556.Contig2_DHA_Bulb	UGT88A1anthocyanidin 5,3-O-glucosyltransferase, UGT88A1	-3.54546	0.00553749
Unigene416_DHA_Bulb	CYP706A6, Flavonoid 3-monooxygenase	2.44763	0.0159733		Unigene33426_DHA_Bulb	Cytochrome P450 monooxygenase CYP92A1, Flavonoid 3'-monooxygenase	-3.64977	0.0134382
CL46.Contig3_DHA_Bulb	MYB15	2.04083	0.00112477		Unigene7426_DHA_Bulb	DMR6 | 2-oxoglutarate (2OG) and Fe(II)-dependent oxygenase superfamily protein,naringenin,2-oxoglutarate 3-dioxygenase-like	-4.08392	0.000830068
CL7106.Contig1_DHA_Bulb	UGT73B5, putative isoflavonoid glucosyltransferase	1.37577	0.0234109		Unigene27343_DHA_Bulb	UGT73B5	-4.45393	0.0285098
CL2864.Contig1_DHA_Bulb	DFR bifunctional dihydroflavonol 4-reductase	1.29128	0.0304826		Unigene37233_DHA_Bulb	CYP81D1, flavonoid 3-monooxygenase	-4.67388	0.00603208
Unigene8248_DHA_Bulb	HY5, bZIP family transcription factor	-1.22869	0.00948245		Unigene26755_DHA_Bulb	Flavone synthase II	-5.49422	0.0030305
Unigene11104_DHA_Bulb	AN11/WD40	-1.28242	0.0142696
Unigene18717_DHA_Bulb	Homeobox-leucine zipper family protein, homeobox-leucine zipper protein ANTHOCYANINLESS 2	-1.31206	0.0219778
Unigene11451_DHA_Bulb	CHI, Chalcone-flavanone isomerase	-1.38974	0.00948245
CL1819.Contig1_DHA_Bulb	PIF3, phytochrome interacting factor 3	-1.39383	0.00948245
CL3478.Contig2_DHA_Bulb	Homeobox-leucine zipper family protein, homeobox-leucine zipper protein ANTHOCYANINLESS 2	-1.40319	0.00225
CL3478.Contig1_DHA_Bulb	HDG1, homeodomain GLABROUS 1, homeobox-leucine zipper protein ANTHOCYANINLESS 2	-1.46435	0.0042699
CL1819.Contig2_DHA_Bulb	PIF3, phytochrome interacting factor 3	-1.59295	0.00951004
Unigene23886_DHA_Bulb	CHI, Chalcone-flavanone isomerase	-1.67609	0.00202223
Unigene14085_DHA_Bulb	UGT72B1	-1.77772	0.000535911
CL2215.Contig1_DHA_Bulb	UGT73B3, flavonoid glucosyl-transferase	-1.87297	0.00518007
Unigene10005_DHA_Bulb	EGL3 | basic helix-loop-helix (bHLH) DNA-binding superfamily protein	-2.01756	0.0404746
Unigene6655_DHA_Bulb	2-oxoglutarate (2OG) and Fe(II)-dependent oxygenase superfamily protein, naringenin 3-dioxygenase	-2.11561	0.000345807
CL6784.Contig1_DHA_Bulb	MYB4 | myb domain protein 4	-2.3244	0.000242346
Unigene25406_DHA_Bulb	MYB33	-2.42238	0.00188488
Unigene21039_DHA_Bulb	UGT78D2/putative UDP-galactose-flavonoid 3-O-galactosyltransferase	-2.488	2.58e-05
CL2971.Contig1_DHA_Bulb	8-hydroxyquercetin 8-O-methyltransferase, O-methyltransferase	-2.49492	5.67e-07
Unigene21038_DHA_Bulb	UGT78G1 UDP flavonoid 3-O-glucosyltransferase	-2.49802	1.53e-06
Unigene30455_DHA_Bulb	2-oxoglutarate (2OG) and Fe(II)-dependent oxygenase superfamily protein, naringenin 3-dioxygenase	-2.53304	3.02e-05
Unigene15105_DHA_Bulb	MYB60, AtMYB60 | myb domain protein 60	-2.61673	0.000621806
Unigene27763_DHA_Bulb	2-oxoglutarate (2OG) and Fe(II)-dependent oxygenase superfamily protein, naringenin,2-oxoglutarate 3-dioxygenase-like	-2.66099	0.000735213
CL5368.Contig2_DHA_Bulb	UGT99C4 flavonoid glucosyl-transferase	-2.75274	0.00103646
Unigene34843_DHA_Bulb	2-oxoglutarate (2OG) and Fe(II)-dependent oxygenase superfamily protein, naringenin,2-oxoglutarate 3-dioxygenase-like	-3.07488	0.0139253
CL2613.Contig1_DHA_Bulb	UGT73C6 | UDP-glucosyl transferase 73C6	-3.11758	0.000426752
CL2613.Contig2_DHA_Bulb	UGT73C5	-3.18403	0.000237304
Unigene26755_DHA_Bulb	flavone synthase II	-3.28794	0.0117505
CL2556.Contig1_DHA_Bulb	UGT88A1 anthocyanidin 5,3-O-glucosyltransferase, UGT88A1	-3.3816	8.12e-05
Unigene25966_DHA_Bulb	NmrA-like negative transcriptional regulator family protein, isoflavone reductase-like protein-like isoform X2	-3.4605	1.08e-07
Unigene763_DHA_Bulb	2-oxoglutarate (2OG) and Fe(II)-dependent oxygenase superfamily protein, naringenin,2-oxoglutarate 3-dioxygenase-like	-3.49762	0.0129548
Unigene22694_DHA_Bulb	HY5, bZIP family transcription factor	-3.76027	5.44e-05
Unigene7426_DHA_Bulb	DMR6 | 2-oxoglutarate (2OG) and Fe(II)-dependent oxygenase superfamily protein,naringenin,2-oxoglutarate 3-dioxygenase-like	-3.90206	0.000240257
CL1969.Contig1_DHA_Bulb	NmrA-like negative transcriptional regulator family protein, Isoflavone reductase	-4.13985	6.04e-15
CL1969.Contig2_DHA_Bulb	NAD(P)-binding Rossmann-fold superfamily protein, Similar to Isoflavone reductase	-4.16144	1.27e-06
Unigene37233_DHA_Bulb	CYP81D1, flavonoid 3-monooxygenase	-4.50958	7.63e-05
Unigene33426_DHA_Bulb	Cytochrome P450 monooxygenase CYP92A1, Flavonoid 3'-monooxygenase	-5.59169	0.000178271
